# Supplementary material for: Metal-responsive regulation of enzyme catalysis using genetically encoded chemical switches
Source: Nat Commun. 2022 Apr 6;13:1864. doi: 10.1038/s41467-022-29239-y (PMC8987029; doi:10.1038/s41467-022-29239-y)
Supplement: Supplementary file 4 — Source Data [file 41467_2022_29239_MOESM4_ESM.xlsx]

## Sheet: Figure2a
Residue 1	AA 1	Residue 2	AA 3	Open Distance (Å)	Closed Distance (Å)	Open-Closed Distance (Å)
216	GLN	516	SER	18.3	11	7.3
158	ARG	512	LEU	16	9.9	6.1
156	PHE	513	TYR	17.2	11.1	6.1
169	PRO	512	LEU	17.2	11.3	6
170	ALA	513	TYR	17.2	11.3	5.9
191	SER	513	TYR	16.4	10.9	5.5
215	ASN	524	ASN	16	11.6	4.4
214	TRP	524	ASN	15.7	11.5	4.2
214	TRP	442	HSE	7.9	11.1	3.2
169	PRO	516	SER	7.1	9.8	2.6
167	ASN	513	TYR	14.5	12	2.5
156	PHE	516	SER	14.2	11.9	2.3
158	ARG	514	ILE	7.6	9.7	2.2
159	LYS	512	LEU	13.3	11.5	1.8
169	PRO	510	HSE	14.3	12.5	1.8
169	PRO	514	ILE	8.8	10.6	1.7
159	LYS	513	TYR	8.9	10.1	1.2
214	TRP	521	GLU	8.9	9.9	0.9
237	SER	439	GLU	10.9	11.7	0.8
215	ASN	520	PRO	9	9.7	0.7
238	VAL	442	HSE	10.7	11.3	0.6

## Sheet: Figure3a
Time	Well	RFU	Ni (uM)	species	replicate
0	A1	0.118	0	216/516	1
3.11667	A1	0.12	0	216/516	1
6.23333	A1	0.122	0	216/516	1
9.35	A1	0.125	0	216/516	1
12.4667	A1	0.129	0	216/516	1
15.5833	A1	0.132	0	216/516	1
18.7	A1	0.136	0	216/516	1
21.8167	A1	0.14	0	216/516	1
24.9333	A1	0.144	0	216/516	1
28.05	A1	0.149	0	216/516	1
31.1667	A1	0.153	0	216/516	1
34.2833	A1	0.158	0	216/516	1
37.4	A1	0.163	0	216/516	1
40.5167	A1	0.168	0	216/516	1
43.6333	A1	0.172	0	216/516	1
46.75	A1	0.177	0	216/516	1
49.8667	A1	0.182	0	216/516	1
52.9833	A1	0.187	0	216/516	1
56.1	A1	0.192	0	216/516	1
59.2167	A1	0.197	0	216/516	1
62.3333	A1	0.202	0	216/516	1
65.45	A1	0.206	0	216/516	1
68.5667	A1	0.211	0	216/516	1
71.6833	A1	0.216	0	216/516	1
74.8	A1	0.22	0	216/516	1
77.9167	A1	0.225	0	216/516	1
81.0333	A1	0.229	0	216/516	1
84.15	A1	0.233	0	216/516	1
87.2667	A1	0.237	0	216/516	1
90.3833	A1	0.241	0	216/516	1
93.5	A1	0.245	0	216/516	1
96.6167	A1	0.248	0	216/516	1
99.7333	A1	0.252	0	216/516	1
102.85	A1	0.255	0	216/516	1
105.967	A1	0.258	0	216/516	1
109.083	A1	0.261	0	216/516	1
112.2	A1	0.264	0	216/516	1
115.317	A1	0.266	0	216/516	1
118.433	A1	0.269	0	216/516	1
121.55	A1	0.271	0	216/516	1
124.667	A1	0.273	0	216/516	1
0	A2	0.122	0	159/513	1
3.11667	A2	0.127	0	159/513	1
6.23333	A2	0.134	0	159/513	1
9.35	A2	0.141	0	159/513	1
12.4667	A2	0.15	0	159/513	1
15.5833	A2	0.159	0	159/513	1
18.7	A2	0.169	0	159/513	1
21.8167	A2	0.18	0	159/513	1
24.9333	A2	0.192	0	159/513	1
28.05	A2	0.203	0	159/513	1
31.1667	A2	0.213	0	159/513	1
34.2833	A2	0.223	0	159/513	1
37.4	A2	0.233	0	159/513	1
40.5167	A2	0.242	0	159/513	1
43.6333	A2	0.251	0	159/513	1
46.75	A2	0.258	0	159/513	1
49.8667	A2	0.265	0	159/513	1
52.9833	A2	0.272	0	159/513	1
56.1	A2	0.278	0	159/513	1
59.2167	A2	0.283	0	159/513	1
62.3333	A2	0.287	0	159/513	1
65.45	A2	0.291	0	159/513	1
68.5667	A2	0.295	0	159/513	1
71.6833	A2	0.298	0	159/513	1
74.8	A2	0.3	0	159/513	1
77.9167	A2	0.302	0	159/513	1
81.0333	A2	0.304	0	159/513	1
84.15	A2	0.305	0	159/513	1
87.2667	A2	0.307	0	159/513	1
90.3833	A2	0.308	0	159/513	1
93.5	A2	0.309	0	159/513	1
96.6167	A2	0.309	0	159/513	1
99.7333	A2	0.31	0	159/513	1
102.85	A2	0.31	0	159/513	1
105.967	A2	0.311	0	159/513	1
109.083	A2	0.311	0	159/513	1
112.2	A2	0.311	0	159/513	1
115.317	A2	0.312	0	159/513	1
118.433	A2	0.312	0	159/513	1
121.55	A2	0.312	0	159/513	1
124.667	A2	0.312	0	159/513	1
0	A3	0.121	0	238/516	1
3.11667	A3	0.124	0	238/516	1
6.23333	A3	0.128	0	238/516	1
9.35	A3	0.133	0	238/516	1
12.4667	A3	0.139	0	238/516	1
15.5833	A3	0.145	0	238/516	1
18.7	A3	0.153	0	238/516	1
21.8167	A3	0.16	0	238/516	1
24.9333	A3	0.169	0	238/516	1
28.05	A3	0.177	0	238/516	1
31.1667	A3	0.186	0	238/516	1
34.2833	A3	0.195	0	238/516	1
37.4	A3	0.204	0	238/516	1
40.5167	A3	0.213	0	238/516	1
43.6333	A3	0.222	0	238/516	1
46.75	A3	0.23	0	238/516	1
49.8667	A3	0.238	0	238/516	1
52.9833	A3	0.245	0	238/516	1
56.1	A3	0.252	0	238/516	1
59.2167	A3	0.259	0	238/516	1
62.3333	A3	0.264	0	238/516	1
65.45	A3	0.27	0	238/516	1
68.5667	A3	0.274	0	238/516	1
71.6833	A3	0.279	0	238/516	1
74.8	A3	0.282	0	238/516	1
77.9167	A3	0.285	0	238/516	1
81.0333	A3	0.288	0	238/516	1
84.15	A3	0.291	0	238/516	1
87.2667	A3	0.293	0	238/516	1
90.3833	A3	0.295	0	238/516	1
93.5	A3	0.296	0	238/516	1
96.6167	A3	0.297	0	238/516	1
99.7333	A3	0.298	0	238/516	1
102.85	A3	0.299	0	238/516	1
105.967	A3	0.3	0	238/516	1
109.083	A3	0.301	0	238/516	1
112.2	A3	0.301	0	238/516	1
115.317	A3	0.301	0	238/516	1
118.433	A3	0.302	0	238/516	1
121.55	A3	0.302	0	238/516	1
124.667	A3	0.302	0	238/516	1
0	A4	0.119	0	215/520	1
3.11667	A4	0.118	0	215/520	1
6.23333	A4	0.119	0	215/520	1
9.35	A4	0.12	0	215/520	1
12.4667	A4	0.12	0	215/520	1
15.5833	A4	0.121	0	215/520	1
18.7	A4	0.122	0	215/520	1
21.8167	A4	0.123	0	215/520	1
24.9333	A4	0.124	0	215/520	1
28.05	A4	0.125	0	215/520	1
31.1667	A4	0.126	0	215/520	1
34.2833	A4	0.127	0	215/520	1
37.4	A4	0.128	0	215/520	1
40.5167	A4	0.129	0	215/520	1
43.6333	A4	0.13	0	215/520	1
46.75	A4	0.131	0	215/520	1
49.8667	A4	0.132	0	215/520	1
52.9833	A4	0.134	0	215/520	1
56.1	A4	0.135	0	215/520	1
59.2167	A4	0.136	0	215/520	1
62.3333	A4	0.137	0	215/520	1
65.45	A4	0.139	0	215/520	1
68.5667	A4	0.14	0	215/520	1
71.6833	A4	0.141	0	215/520	1
74.8	A4	0.142	0	215/520	1
77.9167	A4	0.143	0	215/520	1
81.0333	A4	0.144	0	215/520	1
84.15	A4	0.145	0	215/520	1
87.2667	A4	0.147	0	215/520	1
90.3833	A4	0.148	0	215/520	1
93.5	A4	0.149	0	215/520	1
96.6167	A4	0.15	0	215/520	1
99.7333	A4	0.151	0	215/520	1
102.85	A4	0.152	0	215/520	1
105.967	A4	0.153	0	215/520	1
109.083	A4	0.154	0	215/520	1
112.2	A4	0.155	0	215/520	1
115.317	A4	0.156	0	215/520	1
118.433	A4	0.158	0	215/520	1
121.55	A4	0.158	0	215/520	1
124.667	A4	0.159	0	215/520	1
0	A5	0.122	0	170/513	1
3.11667	A5	0.127	0	170/513	1
6.23333	A5	0.133	0	170/513	1
9.35	A5	0.14	0	170/513	1
12.4667	A5	0.149	0	170/513	1
15.5833	A5	0.158	0	170/513	1
18.7	A5	0.168	0	170/513	1
21.8167	A5	0.178	0	170/513	1
24.9333	A5	0.189	0	170/513	1
28.05	A5	0.199	0	170/513	1
31.1667	A5	0.209	0	170/513	1
34.2833	A5	0.218	0	170/513	1
37.4	A5	0.227	0	170/513	1
40.5167	A5	0.236	0	170/513	1
43.6333	A5	0.243	0	170/513	1
46.75	A5	0.25	0	170/513	1
49.8667	A5	0.256	0	170/513	1
52.9833	A5	0.262	0	170/513	1
56.1	A5	0.268	0	170/513	1
59.2167	A5	0.272	0	170/513	1
62.3333	A5	0.276	0	170/513	1
65.45	A5	0.28	0	170/513	1
68.5667	A5	0.284	0	170/513	1
71.6833	A5	0.286	0	170/513	1
74.8	A5	0.289	0	170/513	1
77.9167	A5	0.291	0	170/513	1
81.0333	A5	0.294	0	170/513	1
84.15	A5	0.296	0	170/513	1
87.2667	A5	0.297	0	170/513	1
90.3833	A5	0.299	0	170/513	1
93.5	A5	0.3	0	170/513	1
96.6167	A5	0.301	0	170/513	1
99.7333	A5	0.302	0	170/513	1
102.85	A5	0.303	0	170/513	1
105.967	A5	0.304	0	170/513	1
109.083	A5	0.305	0	170/513	1
112.2	A5	0.306	0	170/513	1
115.317	A5	0.306	0	170/513	1
118.433	A5	0.307	0	170/513	1
121.55	A5	0.307	0	170/513	1
124.667	A5	0.307	0	170/513	1
0	A6	0.117	0	158/514	1
3.11667	A6	0.116	0	158/514	1
6.23333	A6	0.116	0	158/514	1
9.35	A6	0.116	0	158/514	1
12.4667	A6	0.116	0	158/514	1
15.5833	A6	0.117	0	158/514	1
18.7	A6	0.117	0	158/514	1
21.8167	A6	0.117	0	158/514	1
24.9333	A6	0.117	0	158/514	1
28.05	A6	0.118	0	158/514	1
31.1667	A6	0.118	0	158/514	1
34.2833	A6	0.118	0	158/514	1
37.4	A6	0.119	0	158/514	1
40.5167	A6	0.119	0	158/514	1
43.6333	A6	0.119	0	158/514	1
46.75	A6	0.12	0	158/514	1
49.8667	A6	0.12	0	158/514	1
52.9833	A6	0.121	0	158/514	1
56.1	A6	0.121	0	158/514	1
59.2167	A6	0.121	0	158/514	1
62.3333	A6	0.122	0	158/514	1
65.45	A6	0.122	0	158/514	1
68.5667	A6	0.123	0	158/514	1
71.6833	A6	0.123	0	158/514	1
74.8	A6	0.123	0	158/514	1
77.9167	A6	0.124	0	158/514	1
81.0333	A6	0.124	0	158/514	1
84.15	A6	0.125	0	158/514	1
87.2667	A6	0.125	0	158/514	1
90.3833	A6	0.126	0	158/514	1
93.5	A6	0.126	0	158/514	1
96.6167	A6	0.126	0	158/514	1
99.7333	A6	0.127	0	158/514	1
102.85	A6	0.127	0	158/514	1
105.967	A6	0.128	0	158/514	1
109.083	A6	0.128	0	158/514	1
112.2	A6	0.129	0	158/514	1
115.317	A6	0.129	0	158/514	1
118.433	A6	0.129	0	158/514	1
121.55	A6	0.13	0	158/514	1
124.667	A6	0.13	0	158/514	1
0	A7	0.121	0	167/516	1
3.11667	A7	0.123	0	167/516	1
6.23333	A7	0.125	0	167/516	1
9.35	A7	0.128	0	167/516	1
12.4667	A7	0.131	0	167/516	1
15.5833	A7	0.135	0	167/516	1
18.7	A7	0.138	0	167/516	1
21.8167	A7	0.142	0	167/516	1
24.9333	A7	0.146	0	167/516	1
28.05	A7	0.15	0	167/516	1
31.1667	A7	0.155	0	167/516	1
34.2833	A7	0.159	0	167/516	1
37.4	A7	0.164	0	167/516	1
40.5167	A7	0.168	0	167/516	1
43.6333	A7	0.173	0	167/516	1
46.75	A7	0.177	0	167/516	1
49.8667	A7	0.182	0	167/516	1
52.9833	A7	0.187	0	167/516	1
56.1	A7	0.191	0	167/516	1
59.2167	A7	0.195	0	167/516	1
62.3333	A7	0.2	0	167/516	1
65.45	A7	0.204	0	167/516	1
68.5667	A7	0.209	0	167/516	1
71.6833	A7	0.213	0	167/516	1
74.8	A7	0.217	0	167/516	1
77.9167	A7	0.221	0	167/516	1
81.0333	A7	0.226	0	167/516	1
84.15	A7	0.23	0	167/516	1
87.2667	A7	0.234	0	167/516	1
90.3833	A7	0.237	0	167/516	1
93.5	A7	0.241	0	167/516	1
96.6167	A7	0.245	0	167/516	1
99.7333	A7	0.248	0	167/516	1
102.85	A7	0.251	0	167/516	1
105.967	A7	0.254	0	167/516	1
109.083	A7	0.258	0	167/516	1
112.2	A7	0.261	0	167/516	1
115.317	A7	0.263	0	167/516	1
118.433	A7	0.266	0	167/516	1
121.55	A7	0.269	0	167/516	1
124.667	A7	0.271	0	167/516	1
0	A8	0.123	0	191/520	1
3.11667	A8	0.129	0	191/520	1
6.23333	A8	0.138	0	191/520	1
9.35	A8	0.149	0	191/520	1
12.4667	A8	0.161	0	191/520	1
15.5833	A8	0.175	0	191/520	1
18.7	A8	0.19	0	191/520	1
21.8167	A8	0.206	0	191/520	1
24.9333	A8	0.223	0	191/520	1
28.05	A8	0.238	0	191/520	1
31.1667	A8	0.251	0	191/520	1
34.2833	A8	0.263	0	191/520	1
37.4	A8	0.274	0	191/520	1
40.5167	A8	0.282	0	191/520	1
43.6333	A8	0.289	0	191/520	1
46.75	A8	0.295	0	191/520	1
49.8667	A8	0.299	0	191/520	1
52.9833	A8	0.303	0	191/520	1
56.1	A8	0.306	0	191/520	1
59.2167	A8	0.308	0	191/520	1
62.3333	A8	0.309	0	191/520	1
65.45	A8	0.311	0	191/520	1
68.5667	A8	0.312	0	191/520	1
71.6833	A8	0.313	0	191/520	1
74.8	A8	0.313	0	191/520	1
77.9167	A8	0.314	0	191/520	1
81.0333	A8	0.314	0	191/520	1
84.15	A8	0.315	0	191/520	1
87.2667	A8	0.315	0	191/520	1
90.3833	A8	0.315	0	191/520	1
93.5	A8	0.315	0	191/520	1
96.6167	A8	0.315	0	191/520	1
99.7333	A8	0.315	0	191/520	1
102.85	A8	0.315	0	191/520	1
105.967	A8	0.315	0	191/520	1
109.083	A8	0.315	0	191/520	1
112.2	A8	0.316	0	191/520	1
115.317	A8	0.316	0	191/520	1
118.433	A8	0.316	0	191/520	1
121.55	A8	0.315	0	191/520	1
124.667	A8	0.316	0	191/520	1
0	A9	0.123	0	216/516	2
3.11667	A9	0.125	0	216/516	2
6.23333	A9	0.127	0	216/516	2
9.35	A9	0.13	0	216/516	2
12.4667	A9	0.134	0	216/516	2
15.5833	A9	0.138	0	216/516	2
18.7	A9	0.142	0	216/516	2
21.8167	A9	0.146	0	216/516	2
24.9333	A9	0.15	0	216/516	2
28.05	A9	0.155	0	216/516	2
31.1667	A9	0.16	0	216/516	2
34.2833	A9	0.165	0	216/516	2
37.4	A9	0.17	0	216/516	2
40.5167	A9	0.175	0	216/516	2
43.6333	A9	0.18	0	216/516	2
46.75	A9	0.186	0	216/516	2
49.8667	A9	0.191	0	216/516	2
52.9833	A9	0.197	0	216/516	2
56.1	A9	0.202	0	216/516	2
59.2167	A9	0.208	0	216/516	2
62.3333	A9	0.214	0	216/516	2
65.45	A9	0.219	0	216/516	2
68.5667	A9	0.224	0	216/516	2
71.6833	A9	0.23	0	216/516	2
74.8	A9	0.235	0	216/516	2
77.9167	A9	0.24	0	216/516	2
81.0333	A9	0.245	0	216/516	2
84.15	A9	0.25	0	216/516	2
87.2667	A9	0.254	0	216/516	2
90.3833	A9	0.259	0	216/516	2
93.5	A9	0.263	0	216/516	2
96.6167	A9	0.268	0	216/516	2
99.7333	A9	0.271	0	216/516	2
102.85	A9	0.275	0	216/516	2
105.967	A9	0.279	0	216/516	2
109.083	A9	0.282	0	216/516	2
112.2	A9	0.285	0	216/516	2
115.317	A9	0.288	0	216/516	2
118.433	A9	0.291	0	216/516	2
121.55	A9	0.294	0	216/516	2
124.667	A9	0.296	0	216/516	2
0	A10	0.124	0	159/513	2
3.11667	A10	0.129	0	159/513	2
6.23333	A10	0.135	0	159/513	2
9.35	A10	0.142	0	159/513	2
12.4667	A10	0.15	0	159/513	2
15.5833	A10	0.16	0	159/513	2
18.7	A10	0.169	0	159/513	2
21.8167	A10	0.18	0	159/513	2
24.9333	A10	0.191	0	159/513	2
28.05	A10	0.202	0	159/513	2
31.1667	A10	0.213	0	159/513	2
34.2833	A10	0.224	0	159/513	2
37.4	A10	0.234	0	159/513	2
40.5167	A10	0.244	0	159/513	2
43.6333	A10	0.253	0	159/513	2
46.75	A10	0.261	0	159/513	2
49.8667	A10	0.269	0	159/513	2
52.9833	A10	0.276	0	159/513	2
56.1	A10	0.283	0	159/513	2
59.2167	A10	0.288	0	159/513	2
62.3333	A10	0.294	0	159/513	2
65.45	A10	0.298	0	159/513	2
68.5667	A10	0.302	0	159/513	2
71.6833	A10	0.305	0	159/513	2
74.8	A10	0.308	0	159/513	2
77.9167	A10	0.311	0	159/513	2
81.0333	A10	0.313	0	159/513	2
84.15	A10	0.315	0	159/513	2
87.2667	A10	0.316	0	159/513	2
90.3833	A10	0.318	0	159/513	2
93.5	A10	0.318	0	159/513	2
96.6167	A10	0.319	0	159/513	2
99.7333	A10	0.32	0	159/513	2
102.85	A10	0.321	0	159/513	2
105.967	A10	0.321	0	159/513	2
109.083	A10	0.322	0	159/513	2
112.2	A10	0.322	0	159/513	2
115.317	A10	0.322	0	159/513	2
118.433	A10	0.323	0	159/513	2
121.55	A10	0.323	0	159/513	2
124.667	A10	0.323	0	159/513	2
0	A11	0.129	0	238/516	2
3.11667	A11	0.132	0	238/516	2
6.23333	A11	0.137	0	238/516	2
9.35	A11	0.14	0	238/516	2
12.4667	A11	0.144	0	238/516	2
15.5833	A11	0.15	0	238/516	2
18.7	A11	0.156	0	238/516	2
21.8167	A11	0.163	0	238/516	2
24.9333	A11	0.17	0	238/516	2
28.05	A11	0.178	0	238/516	2
31.1667	A11	0.186	0	238/516	2
34.2833	A11	0.194	0	238/516	2
37.4	A11	0.202	0	238/516	2
40.5167	A11	0.211	0	238/516	2
43.6333	A11	0.22	0	238/516	2
46.75	A11	0.228	0	238/516	2
49.8667	A11	0.236	0	238/516	2
52.9833	A11	0.245	0	238/516	2
56.1	A11	0.252	0	238/516	2
59.2167	A11	0.26	0	238/516	2
62.3333	A11	0.267	0	238/516	2
65.45	A11	0.273	0	238/516	2
68.5667	A11	0.279	0	238/516	2
71.6833	A11	0.285	0	238/516	2
74.8	A11	0.29	0	238/516	2
77.9167	A11	0.294	0	238/516	2
81.0333	A11	0.298	0	238/516	2
84.15	A11	0.302	0	238/516	2
87.2667	A11	0.305	0	238/516	2
90.3833	A11	0.308	0	238/516	2
93.5	A11	0.31	0	238/516	2
96.6167	A11	0.313	0	238/516	2
99.7333	A11	0.314	0	238/516	2
102.85	A11	0.316	0	238/516	2
105.967	A11	0.317	0	238/516	2
109.083	A11	0.318	0	238/516	2
112.2	A11	0.32	0	238/516	2
115.317	A11	0.32	0	238/516	2
118.433	A11	0.321	0	238/516	2
121.55	A11	0.322	0	238/516	2
124.667	A11	0.322	0	238/516	2
0	A12	0.118	0	215/520	2
3.11667	A12	0.118	0	215/520	2
6.23333	A12	0.118	0	215/520	2
9.35	A12	0.119	0	215/520	2
12.4667	A12	0.12	0	215/520	2
15.5833	A12	0.121	0	215/520	2
18.7	A12	0.121	0	215/520	2
21.8167	A12	0.122	0	215/520	2
24.9333	A12	0.123	0	215/520	2
28.05	A12	0.124	0	215/520	2
31.1667	A12	0.125	0	215/520	2
34.2833	A12	0.126	0	215/520	2
37.4	A12	0.128	0	215/520	2
40.5167	A12	0.129	0	215/520	2
43.6333	A12	0.13	0	215/520	2
46.75	A12	0.131	0	215/520	2
49.8667	A12	0.132	0	215/520	2
52.9833	A12	0.134	0	215/520	2
56.1	A12	0.135	0	215/520	2
59.2167	A12	0.136	0	215/520	2
62.3333	A12	0.137	0	215/520	2
65.45	A12	0.138	0	215/520	2
68.5667	A12	0.14	0	215/520	2
71.6833	A12	0.141	0	215/520	2
74.8	A12	0.142	0	215/520	2
77.9167	A12	0.143	0	215/520	2
81.0333	A12	0.144	0	215/520	2
84.15	A12	0.145	0	215/520	2
87.2667	A12	0.147	0	215/520	2
90.3833	A12	0.148	0	215/520	2
93.5	A12	0.149	0	215/520	2
96.6167	A12	0.15	0	215/520	2
99.7333	A12	0.151	0	215/520	2
102.85	A12	0.152	0	215/520	2
105.967	A12	0.153	0	215/520	2
109.083	A12	0.155	0	215/520	2
112.2	A12	0.156	0	215/520	2
115.317	A12	0.157	0	215/520	2
118.433	A12	0.158	0	215/520	2
121.55	A12	0.159	0	215/520	2
124.667	A12	0.16	0	215/520	2
0	A13	0.123	0	170/513	2
3.11667	A13	0.128	0	170/513	2
6.23333	A13	0.135	0	170/513	2
9.35	A13	0.142	0	170/513	2
12.4667	A13	0.15	0	170/513	2
15.5833	A13	0.159	0	170/513	2
18.7	A13	0.169	0	170/513	2
21.8167	A13	0.179	0	170/513	2
24.9333	A13	0.19	0	170/513	2
28.05	A13	0.201	0	170/513	2
31.1667	A13	0.212	0	170/513	2
34.2833	A13	0.222	0	170/513	2
37.4	A13	0.232	0	170/513	2
40.5167	A13	0.242	0	170/513	2
43.6333	A13	0.25	0	170/513	2
46.75	A13	0.258	0	170/513	2
49.8667	A13	0.266	0	170/513	2
52.9833	A13	0.273	0	170/513	2
56.1	A13	0.279	0	170/513	2
59.2167	A13	0.284	0	170/513	2
62.3333	A13	0.289	0	170/513	2
65.45	A13	0.294	0	170/513	2
68.5667	A13	0.298	0	170/513	2
71.6833	A13	0.302	0	170/513	2
74.8	A13	0.305	0	170/513	2
77.9167	A13	0.308	0	170/513	2
81.0333	A13	0.311	0	170/513	2
84.15	A13	0.314	0	170/513	2
87.2667	A13	0.316	0	170/513	2
90.3833	A13	0.318	0	170/513	2
93.5	A13	0.32	0	170/513	2
96.6167	A13	0.321	0	170/513	2
99.7333	A13	0.323	0	170/513	2
102.85	A13	0.324	0	170/513	2
105.967	A13	0.325	0	170/513	2
109.083	A13	0.326	0	170/513	2
112.2	A13	0.327	0	170/513	2
115.317	A13	0.328	0	170/513	2
118.433	A13	0.329	0	170/513	2
121.55	A13	0.329	0	170/513	2
124.667	A13	0.33	0	170/513	2
0	A14	0.121	0	158/514	2
3.11667	A14	0.12	0	158/514	2
6.23333	A14	0.12	0	158/514	2
9.35	A14	0.12	0	158/514	2
12.4667	A14	0.119	0	158/514	2
15.5833	A14	0.12	0	158/514	2
18.7	A14	0.12	0	158/514	2
21.8167	A14	0.12	0	158/514	2
24.9333	A14	0.12	0	158/514	2
28.05	A14	0.12	0	158/514	2
31.1667	A14	0.12	0	158/514	2
34.2833	A14	0.121	0	158/514	2
37.4	A14	0.121	0	158/514	2
40.5167	A14	0.121	0	158/514	2
43.6333	A14	0.122	0	158/514	2
46.75	A14	0.122	0	158/514	2
49.8667	A14	0.122	0	158/514	2
52.9833	A14	0.123	0	158/514	2
56.1	A14	0.123	0	158/514	2
59.2167	A14	0.123	0	158/514	2
62.3333	A14	0.124	0	158/514	2
65.45	A14	0.124	0	158/514	2
68.5667	A14	0.125	0	158/514	2
71.6833	A14	0.125	0	158/514	2
74.8	A14	0.125	0	158/514	2
77.9167	A14	0.126	0	158/514	2
81.0333	A14	0.126	0	158/514	2
84.15	A14	0.127	0	158/514	2
87.2667	A14	0.127	0	158/514	2
90.3833	A14	0.127	0	158/514	2
93.5	A14	0.128	0	158/514	2
96.6167	A14	0.128	0	158/514	2
99.7333	A14	0.128	0	158/514	2
102.85	A14	0.129	0	158/514	2
105.967	A14	0.129	0	158/514	2
109.083	A14	0.13	0	158/514	2
112.2	A14	0.13	0	158/514	2
115.317	A14	0.13	0	158/514	2
118.433	A14	0.131	0	158/514	2
121.55	A14	0.131	0	158/514	2
124.667	A14	0.132	0	158/514	2
0	A15	0.127	0	167/516	2
3.11667	A15	0.129	0	167/516	2
6.23333	A15	0.132	0	167/516	2
9.35	A15	0.135	0	167/516	2
12.4667	A15	0.137	0	167/516	2
15.5833	A15	0.141	0	167/516	2
18.7	A15	0.144	0	167/516	2
21.8167	A15	0.147	0	167/516	2
24.9333	A15	0.151	0	167/516	2
28.05	A15	0.155	0	167/516	2
31.1667	A15	0.159	0	167/516	2
34.2833	A15	0.163	0	167/516	2
37.4	A15	0.167	0	167/516	2
40.5167	A15	0.171	0	167/516	2
43.6333	A15	0.176	0	167/516	2
46.75	A15	0.18	0	167/516	2
49.8667	A15	0.185	0	167/516	2
52.9833	A15	0.19	0	167/516	2
56.1	A15	0.194	0	167/516	2
59.2167	A15	0.199	0	167/516	2
62.3333	A15	0.204	0	167/516	2
65.45	A15	0.208	0	167/516	2
68.5667	A15	0.213	0	167/516	2
71.6833	A15	0.217	0	167/516	2
74.8	A15	0.222	0	167/516	2
77.9167	A15	0.226	0	167/516	2
81.0333	A15	0.231	0	167/516	2
84.15	A15	0.235	0	167/516	2
87.2667	A15	0.239	0	167/516	2
90.3833	A15	0.243	0	167/516	2
93.5	A15	0.248	0	167/516	2
96.6167	A15	0.251	0	167/516	2
99.7333	A15	0.255	0	167/516	2
102.85	A15	0.259	0	167/516	2
105.967	A15	0.262	0	167/516	2
109.083	A15	0.266	0	167/516	2
112.2	A15	0.269	0	167/516	2
115.317	A15	0.272	0	167/516	2
118.433	A15	0.275	0	167/516	2
121.55	A15	0.278	0	167/516	2
124.667	A15	0.281	0	167/516	2
0	A16	0.131	0	191/520	2
3.11667	A16	0.137	0	191/520	2
6.23333	A16	0.144	0	191/520	2
9.35	A16	0.153	0	191/520	2
12.4667	A16	0.164	0	191/520	2
15.5833	A16	0.176	0	191/520	2
18.7	A16	0.19	0	191/520	2
21.8167	A16	0.206	0	191/520	2
24.9333	A16	0.223	0	191/520	2
28.05	A16	0.239	0	191/520	2
31.1667	A16	0.254	0	191/520	2
34.2833	A16	0.268	0	191/520	2
37.4	A16	0.28	0	191/520	2
40.5167	A16	0.29	0	191/520	2
43.6333	A16	0.299	0	191/520	2
46.75	A16	0.305	0	191/520	2
49.8667	A16	0.311	0	191/520	2
52.9833	A16	0.316	0	191/520	2
56.1	A16	0.32	0	191/520	2
59.2167	A16	0.323	0	191/520	2
62.3333	A16	0.325	0	191/520	2
65.45	A16	0.327	0	191/520	2
68.5667	A16	0.328	0	191/520	2
71.6833	A16	0.329	0	191/520	2
74.8	A16	0.33	0	191/520	2
77.9167	A16	0.33	0	191/520	2
81.0333	A16	0.331	0	191/520	2
84.15	A16	0.331	0	191/520	2
87.2667	A16	0.332	0	191/520	2
90.3833	A16	0.332	0	191/520	2
93.5	A16	0.332	0	191/520	2
96.6167	A16	0.332	0	191/520	2
99.7333	A16	0.332	0	191/520	2
102.85	A16	0.333	0	191/520	2
105.967	A16	0.333	0	191/520	2
109.083	A16	0.333	0	191/520	2
112.2	A16	0.333	0	191/520	2
115.317	A16	0.333	0	191/520	2
118.433	A16	0.333	0	191/520	2
121.55	A16	0.333	0	191/520	2
124.667	A16	0.333	0	191/520	2
0	A17	0.151	0	216/516	3
3.11667	A17	0.153	0	216/516	3
6.23333	A17	0.156	0	216/516	3
9.35	A17	0.158	0	216/516	3
12.4667	A17	0.161	0	216/516	3
15.5833	A17	0.163	0	216/516	3
18.7	A17	0.166	0	216/516	3
21.8167	A17	0.168	0	216/516	3
24.9333	A17	0.172	0	216/516	3
28.05	A17	0.174	0	216/516	3
31.1667	A17	0.177	0	216/516	3
34.2833	A17	0.181	0	216/516	3
37.4	A17	0.184	0	216/516	3
40.5167	A17	0.188	0	216/516	3
43.6333	A17	0.191	0	216/516	3
46.75	A17	0.195	0	216/516	3
49.8667	A17	0.199	0	216/516	3
52.9833	A17	0.204	0	216/516	3
56.1	A17	0.207	0	216/516	3
59.2167	A17	0.212	0	216/516	3
62.3333	A17	0.216	0	216/516	3
65.45	A17	0.221	0	216/516	3
68.5667	A17	0.225	0	216/516	3
71.6833	A17	0.23	0	216/516	3
74.8	A17	0.234	0	216/516	3
77.9167	A17	0.239	0	216/516	3
81.0333	A17	0.244	0	216/516	3
84.15	A17	0.249	0	216/516	3
87.2667	A17	0.253	0	216/516	3
90.3833	A17	0.257	0	216/516	3
93.5	A17	0.262	0	216/516	3
96.6167	A17	0.266	0	216/516	3
99.7333	A17	0.27	0	216/516	3
102.85	A17	0.274	0	216/516	3
105.967	A17	0.278	0	216/516	3
109.083	A17	0.281	0	216/516	3
112.2	A17	0.285	0	216/516	3
115.317	A17	0.288	0	216/516	3
118.433	A17	0.291	0	216/516	3
121.55	A17	0.294	0	216/516	3
124.667	A17	0.297	0	216/516	3
0	A18	0.133	0	159/513	3
3.11667	A18	0.137	0	159/513	3
6.23333	A18	0.142	0	159/513	3
9.35	A18	0.147	0	159/513	3
12.4667	A18	0.153	0	159/513	3
15.5833	A18	0.16	0	159/513	3
18.7	A18	0.167	0	159/513	3
21.8167	A18	0.175	0	159/513	3
24.9333	A18	0.184	0	159/513	3
28.05	A18	0.194	0	159/513	3
31.1667	A18	0.203	0	159/513	3
34.2833	A18	0.214	0	159/513	3
37.4	A18	0.223	0	159/513	3
40.5167	A18	0.233	0	159/513	3
43.6333	A18	0.242	0	159/513	3
46.75	A18	0.25	0	159/513	3
49.8667	A18	0.258	0	159/513	3
52.9833	A18	0.266	0	159/513	3
56.1	A18	0.273	0	159/513	3
59.2167	A18	0.279	0	159/513	3
62.3333	A18	0.285	0	159/513	3
65.45	A18	0.29	0	159/513	3
68.5667	A18	0.294	0	159/513	3
71.6833	A18	0.299	0	159/513	3
74.8	A18	0.302	0	159/513	3
77.9167	A18	0.305	0	159/513	3
81.0333	A18	0.308	0	159/513	3
84.15	A18	0.311	0	159/513	3
87.2667	A18	0.313	0	159/513	3
90.3833	A18	0.314	0	159/513	3
93.5	A18	0.316	0	159/513	3
96.6167	A18	0.317	0	159/513	3
99.7333	A18	0.318	0	159/513	3
102.85	A18	0.319	0	159/513	3
105.967	A18	0.32	0	159/513	3
109.083	A18	0.321	0	159/513	3
112.2	A18	0.321	0	159/513	3
115.317	A18	0.322	0	159/513	3
118.433	A18	0.322	0	159/513	3
121.55	A18	0.322	0	159/513	3
124.667	A18	0.323	0	159/513	3
0	A19	0.129	0	238/516	3
3.11667	A19	0.132	0	238/516	3
6.23333	A19	0.135	0	238/516	3
9.35	A19	0.139	0	238/516	3
12.4667	A19	0.144	0	238/516	3
15.5833	A19	0.149	0	238/516	3
18.7	A19	0.154	0	238/516	3
21.8167	A19	0.16	0	238/516	3
24.9333	A19	0.166	0	238/516	3
28.05	A19	0.173	0	238/516	3
31.1667	A19	0.181	0	238/516	3
34.2833	A19	0.189	0	238/516	3
37.4	A19	0.197	0	238/516	3
40.5167	A19	0.205	0	238/516	3
43.6333	A19	0.213	0	238/516	3
46.75	A19	0.221	0	238/516	3
49.8667	A19	0.229	0	238/516	3
52.9833	A19	0.237	0	238/516	3
56.1	A19	0.245	0	238/516	3
59.2167	A19	0.252	0	238/516	3
62.3333	A19	0.259	0	238/516	3
65.45	A19	0.266	0	238/516	3
68.5667	A19	0.272	0	238/516	3
71.6833	A19	0.277	0	238/516	3
74.8	A19	0.282	0	238/516	3
77.9167	A19	0.287	0	238/516	3
81.0333	A19	0.291	0	238/516	3
84.15	A19	0.295	0	238/516	3
87.2667	A19	0.298	0	238/516	3
90.3833	A19	0.301	0	238/516	3
93.5	A19	0.304	0	238/516	3
96.6167	A19	0.306	0	238/516	3
99.7333	A19	0.308	0	238/516	3
102.85	A19	0.309	0	238/516	3
105.967	A19	0.311	0	238/516	3
109.083	A19	0.312	0	238/516	3
112.2	A19	0.313	0	238/516	3
115.317	A19	0.314	0	238/516	3
118.433	A19	0.315	0	238/516	3
121.55	A19	0.316	0	238/516	3
124.667	A19	0.316	0	238/516	3
0	A20	0.126	0	215/520	3
3.11667	A20	0.124	0	215/520	3
6.23333	A20	0.124	0	215/520	3
9.35	A20	0.125	0	215/520	3
12.4667	A20	0.125	0	215/520	3
15.5833	A20	0.126	0	215/520	3
18.7	A20	0.126	0	215/520	3
21.8167	A20	0.127	0	215/520	3
24.9333	A20	0.127	0	215/520	3
28.05	A20	0.128	0	215/520	3
31.1667	A20	0.129	0	215/520	3
34.2833	A20	0.13	0	215/520	3
37.4	A20	0.131	0	215/520	3
40.5167	A20	0.131	0	215/520	3
43.6333	A20	0.132	0	215/520	3
46.75	A20	0.133	0	215/520	3
49.8667	A20	0.134	0	215/520	3
52.9833	A20	0.136	0	215/520	3
56.1	A20	0.136	0	215/520	3
59.2167	A20	0.138	0	215/520	3
62.3333	A20	0.139	0	215/520	3
65.45	A20	0.14	0	215/520	3
68.5667	A20	0.141	0	215/520	3
71.6833	A20	0.142	0	215/520	3
74.8	A20	0.143	0	215/520	3
77.9167	A20	0.144	0	215/520	3
81.0333	A20	0.145	0	215/520	3
84.15	A20	0.147	0	215/520	3
87.2667	A20	0.148	0	215/520	3
90.3833	A20	0.149	0	215/520	3
93.5	A20	0.15	0	215/520	3
96.6167	A20	0.151	0	215/520	3
99.7333	A20	0.152	0	215/520	3
102.85	A20	0.153	0	215/520	3
105.967	A20	0.154	0	215/520	3
109.083	A20	0.155	0	215/520	3
112.2	A20	0.157	0	215/520	3
115.317	A20	0.158	0	215/520	3
118.433	A20	0.159	0	215/520	3
121.55	A20	0.16	0	215/520	3
124.667	A20	0.161	0	215/520	3
0	A21	0.124	0	170/513	3
3.11667	A21	0.127	0	170/513	3
6.23333	A21	0.133	0	170/513	3
9.35	A21	0.139	0	170/513	3
12.4667	A21	0.146	0	170/513	3
15.5833	A21	0.154	0	170/513	3
18.7	A21	0.163	0	170/513	3
21.8167	A21	0.172	0	170/513	3
24.9333	A21	0.182	0	170/513	3
28.05	A21	0.192	0	170/513	3
31.1667	A21	0.202	0	170/513	3
34.2833	A21	0.211	0	170/513	3
37.4	A21	0.22	0	170/513	3
40.5167	A21	0.229	0	170/513	3
43.6333	A21	0.237	0	170/513	3
46.75	A21	0.244	0	170/513	3
49.8667	A21	0.252	0	170/513	3
52.9833	A21	0.258	0	170/513	3
56.1	A21	0.264	0	170/513	3
59.2167	A21	0.269	0	170/513	3
62.3333	A21	0.274	0	170/513	3
65.45	A21	0.279	0	170/513	3
68.5667	A21	0.283	0	170/513	3
71.6833	A21	0.287	0	170/513	3
74.8	A21	0.29	0	170/513	3
77.9167	A21	0.293	0	170/513	3
81.0333	A21	0.296	0	170/513	3
84.15	A21	0.298	0	170/513	3
87.2667	A21	0.3	0	170/513	3
90.3833	A21	0.303	0	170/513	3
93.5	A21	0.304	0	170/513	3
96.6167	A21	0.306	0	170/513	3
99.7333	A21	0.307	0	170/513	3
102.85	A21	0.309	0	170/513	3
105.967	A21	0.31	0	170/513	3
109.083	A21	0.311	0	170/513	3
112.2	A21	0.312	0	170/513	3
115.317	A21	0.313	0	170/513	3
118.433	A21	0.314	0	170/513	3
121.55	A21	0.314	0	170/513	3
124.667	A21	0.315	0	170/513	3
0	A22	0.128	0	158/514	3
3.11667	A22	0.125	0	158/514	3
6.23333	A22	0.124	0	158/514	3
9.35	A22	0.124	0	158/514	3
12.4667	A22	0.124	0	158/514	3
15.5833	A22	0.123	0	158/514	3
18.7	A22	0.123	0	158/514	3
21.8167	A22	0.123	0	158/514	3
24.9333	A22	0.123	0	158/514	3
28.05	A22	0.123	0	158/514	3
31.1667	A22	0.124	0	158/514	3
34.2833	A22	0.124	0	158/514	3
37.4	A22	0.124	0	158/514	3
40.5167	A22	0.125	0	158/514	3
43.6333	A22	0.125	0	158/514	3
46.75	A22	0.125	0	158/514	3
49.8667	A22	0.125	0	158/514	3
52.9833	A22	0.125	0	158/514	3
56.1	A22	0.126	0	158/514	3
59.2167	A22	0.126	0	158/514	3
62.3333	A22	0.127	0	158/514	3
65.45	A22	0.127	0	158/514	3
68.5667	A22	0.127	0	158/514	3
71.6833	A22	0.127	0	158/514	3
74.8	A22	0.128	0	158/514	3
77.9167	A22	0.128	0	158/514	3
81.0333	A22	0.128	0	158/514	3
84.15	A22	0.129	0	158/514	3
87.2667	A22	0.129	0	158/514	3
90.3833	A22	0.13	0	158/514	3
93.5	A22	0.13	0	158/514	3
96.6167	A22	0.13	0	158/514	3
99.7333	A22	0.131	0	158/514	3
102.85	A22	0.131	0	158/514	3
105.967	A22	0.132	0	158/514	3
109.083	A22	0.132	0	158/514	3
112.2	A22	0.133	0	158/514	3
115.317	A22	0.133	0	158/514	3
118.433	A22	0.134	0	158/514	3
121.55	A22	0.134	0	158/514	3
124.667	A22	0.134	0	158/514	3
0	A23	0.131	0	167/516	3
3.11667	A23	0.131	0	167/516	3
6.23333	A23	0.133	0	167/516	3
9.35	A23	0.135	0	167/516	3
12.4667	A23	0.137	0	167/516	3
15.5833	A23	0.139	0	167/516	3
18.7	A23	0.142	0	167/516	3
21.8167	A23	0.145	0	167/516	3
24.9333	A23	0.149	0	167/516	3
28.05	A23	0.153	0	167/516	3
31.1667	A23	0.157	0	167/516	3
34.2833	A23	0.161	0	167/516	3
37.4	A23	0.165	0	167/516	3
40.5167	A23	0.17	0	167/516	3
43.6333	A23	0.175	0	167/516	3
46.75	A23	0.179	0	167/516	3
49.8667	A23	0.184	0	167/516	3
52.9833	A23	0.189	0	167/516	3
56.1	A23	0.194	0	167/516	3
59.2167	A23	0.199	0	167/516	3
62.3333	A23	0.204	0	167/516	3
65.45	A23	0.209	0	167/516	3
68.5667	A23	0.214	0	167/516	3
71.6833	A23	0.219	0	167/516	3
74.8	A23	0.223	0	167/516	3
77.9167	A23	0.228	0	167/516	3
81.0333	A23	0.232	0	167/516	3
84.15	A23	0.237	0	167/516	3
87.2667	A23	0.242	0	167/516	3
90.3833	A23	0.245	0	167/516	3
93.5	A23	0.25	0	167/516	3
96.6167	A23	0.254	0	167/516	3
99.7333	A23	0.258	0	167/516	3
102.85	A23	0.262	0	167/516	3
105.967	A23	0.265	0	167/516	3
109.083	A23	0.269	0	167/516	3
112.2	A23	0.272	0	167/516	3
115.317	A23	0.276	0	167/516	3
118.433	A23	0.279	0	167/516	3
121.55	A23	0.282	0	167/516	3
124.667	A23	0.285	0	167/516	3
0	A24	0.135	0	191/520	3
3.11667	A24	0.136	0	191/520	3
6.23333	A24	0.144	0	191/520	3
9.35	A24	0.151	0	191/520	3
12.4667	A24	0.16	0	191/520	3
15.5833	A24	0.171	0	191/520	3
18.7	A24	0.185	0	191/520	3
21.8167	A24	0.2	0	191/520	3
24.9333	A24	0.217	0	191/520	3
28.05	A24	0.232	0	191/520	3
31.1667	A24	0.246	0	191/520	3
34.2833	A24	0.259	0	191/520	3
37.4	A24	0.27	0	191/520	3
40.5167	A24	0.28	0	191/520	3
43.6333	A24	0.288	0	191/520	3
46.75	A24	0.295	0	191/520	3
49.8667	A24	0.3	0	191/520	3
52.9833	A24	0.305	0	191/520	3
56.1	A24	0.308	0	191/520	3
59.2167	A24	0.311	0	191/520	3
62.3333	A24	0.313	0	191/520	3
65.45	A24	0.314	0	191/520	3
68.5667	A24	0.316	0	191/520	3
71.6833	A24	0.317	0	191/520	3
74.8	A24	0.317	0	191/520	3
77.9167	A24	0.318	0	191/520	3
81.0333	A24	0.318	0	191/520	3
84.15	A24	0.319	0	191/520	3
87.2667	A24	0.319	0	191/520	3
90.3833	A24	0.319	0	191/520	3
93.5	A24	0.319	0	191/520	3
96.6167	A24	0.319	0	191/520	3
99.7333	A24	0.32	0	191/520	3
102.85	A24	0.32	0	191/520	3
105.967	A24	0.32	0	191/520	3
109.083	A24	0.32	0	191/520	3
112.2	A24	0.32	0	191/520	3
115.317	A24	0.32	0	191/520	3
118.433	A24	0.32	0	191/520	3
121.55	A24	0.32	0	191/520	3
124.667	A24	0.32	0	191/520	3
0	B1	0.12	1	216/516	1
3.11667	B1	0.122	1	216/516	1
6.23333	B1	0.124	1	216/516	1
9.35	B1	0.126	1	216/516	1
12.4667	B1	0.129	1	216/516	1
15.5833	B1	0.133	1	216/516	1
18.7	B1	0.136	1	216/516	1
21.8167	B1	0.14	1	216/516	1
24.9333	B1	0.143	1	216/516	1
28.05	B1	0.147	1	216/516	1
31.1667	B1	0.151	1	216/516	1
34.2833	B1	0.156	1	216/516	1
37.4	B1	0.16	1	216/516	1
40.5167	B1	0.165	1	216/516	1
43.6333	B1	0.169	1	216/516	1
46.75	B1	0.173	1	216/516	1
49.8667	B1	0.178	1	216/516	1
52.9833	B1	0.183	1	216/516	1
56.1	B1	0.187	1	216/516	1
59.2167	B1	0.192	1	216/516	1
62.3333	B1	0.196	1	216/516	1
65.45	B1	0.201	1	216/516	1
68.5667	B1	0.205	1	216/516	1
71.6833	B1	0.21	1	216/516	1
74.8	B1	0.214	1	216/516	1
77.9167	B1	0.219	1	216/516	1
81.0333	B1	0.223	1	216/516	1
84.15	B1	0.227	1	216/516	1
87.2667	B1	0.231	1	216/516	1
90.3833	B1	0.235	1	216/516	1
93.5	B1	0.239	1	216/516	1
96.6167	B1	0.243	1	216/516	1
99.7333	B1	0.247	1	216/516	1
102.85	B1	0.25	1	216/516	1
105.967	B1	0.253	1	216/516	1
109.083	B1	0.257	1	216/516	1
112.2	B1	0.26	1	216/516	1
115.317	B1	0.263	1	216/516	1
118.433	B1	0.266	1	216/516	1
121.55	B1	0.268	1	216/516	1
124.667	B1	0.271	1	216/516	1
0	B2	0.121	1	159/513	1
3.11667	B2	0.126	1	159/513	1
6.23333	B2	0.131	1	159/513	1
9.35	B2	0.137	1	159/513	1
12.4667	B2	0.144	1	159/513	1
15.5833	B2	0.151	1	159/513	1
18.7	B2	0.158	1	159/513	1
21.8167	B2	0.166	1	159/513	1
24.9333	B2	0.174	1	159/513	1
28.05	B2	0.182	1	159/513	1
31.1667	B2	0.19	1	159/513	1
34.2833	B2	0.198	1	159/513	1
37.4	B2	0.205	1	159/513	1
40.5167	B2	0.212	1	159/513	1
43.6333	B2	0.219	1	159/513	1
46.75	B2	0.225	1	159/513	1
49.8667	B2	0.232	1	159/513	1
52.9833	B2	0.237	1	159/513	1
56.1	B2	0.243	1	159/513	1
59.2167	B2	0.248	1	159/513	1
62.3333	B2	0.253	1	159/513	1
65.45	B2	0.258	1	159/513	1
68.5667	B2	0.262	1	159/513	1
71.6833	B2	0.267	1	159/513	1
74.8	B2	0.27	1	159/513	1
77.9167	B2	0.274	1	159/513	1
81.0333	B2	0.278	1	159/513	1
84.15	B2	0.281	1	159/513	1
87.2667	B2	0.284	1	159/513	1
90.3833	B2	0.286	1	159/513	1
93.5	B2	0.289	1	159/513	1
96.6167	B2	0.291	1	159/513	1
99.7333	B2	0.294	1	159/513	1
102.85	B2	0.296	1	159/513	1
105.967	B2	0.298	1	159/513	1
109.083	B2	0.3	1	159/513	1
112.2	B2	0.301	1	159/513	1
115.317	B2	0.303	1	159/513	1
118.433	B2	0.304	1	159/513	1
121.55	B2	0.305	1	159/513	1
124.667	B2	0.307	1	159/513	1
0	B3	0.123	1	238/516	1
3.11667	B3	0.125	1	238/516	1
6.23333	B3	0.127	1	238/516	1
9.35	B3	0.129	1	238/516	1
12.4667	B3	0.132	1	238/516	1
15.5833	B3	0.135	1	238/516	1
18.7	B3	0.139	1	238/516	1
21.8167	B3	0.142	1	238/516	1
24.9333	B3	0.147	1	238/516	1
28.05	B3	0.151	1	238/516	1
31.1667	B3	0.156	1	238/516	1
34.2833	B3	0.161	1	238/516	1
37.4	B3	0.167	1	238/516	1
40.5167	B3	0.172	1	238/516	1
43.6333	B3	0.178	1	238/516	1
46.75	B3	0.183	1	238/516	1
49.8667	B3	0.189	1	238/516	1
52.9833	B3	0.194	1	238/516	1
56.1	B3	0.2	1	238/516	1
59.2167	B3	0.205	1	238/516	1
62.3333	B3	0.21	1	238/516	1
65.45	B3	0.215	1	238/516	1
68.5667	B3	0.22	1	238/516	1
71.6833	B3	0.225	1	238/516	1
74.8	B3	0.23	1	238/516	1
77.9167	B3	0.234	1	238/516	1
81.0333	B3	0.239	1	238/516	1
84.15	B3	0.243	1	238/516	1
87.2667	B3	0.248	1	238/516	1
90.3833	B3	0.252	1	238/516	1
93.5	B3	0.256	1	238/516	1
96.6167	B3	0.259	1	238/516	1
99.7333	B3	0.263	1	238/516	1
102.85	B3	0.266	1	238/516	1
105.967	B3	0.269	1	238/516	1
109.083	B3	0.273	1	238/516	1
112.2	B3	0.275	1	238/516	1
115.317	B3	0.278	1	238/516	1
118.433	B3	0.281	1	238/516	1
121.55	B3	0.283	1	238/516	1
124.667	B3	0.285	1	238/516	1
0	B4	0.117	1	215/520	1
3.11667	B4	0.119	1	215/520	1
6.23333	B4	0.122	1	215/520	1
9.35	B4	0.121	1	215/520	1
12.4667	B4	0.12	1	215/520	1
15.5833	B4	0.122	1	215/520	1
18.7	B4	0.124	1	215/520	1
21.8167	B4	0.124	1	215/520	1
24.9333	B4	0.126	1	215/520	1
28.05	B4	0.126	1	215/520	1
31.1667	B4	0.124	1	215/520	1
34.2833	B4	0.128	1	215/520	1
37.4	B4	0.128	1	215/520	1
40.5167	B4	0.127	1	215/520	1
43.6333	B4	0.128	1	215/520	1
46.75	B4	0.128	1	215/520	1
49.8667	B4	0.135	1	215/520	1
52.9833	B4	0.131	1	215/520	1
56.1	B4	0.137	1	215/520	1
59.2167	B4	0.132	1	215/520	1
62.3333	B4	0.138	1	215/520	1
65.45	B4	0.135	1	215/520	1
68.5667	B4	0.138	1	215/520	1
71.6833	B4	0.14	1	215/520	1
74.8	B4	0.137	1	215/520	1
77.9167	B4	0.138	1	215/520	1
81.0333	B4	0.142	1	215/520	1
84.15	B4	0.144	1	215/520	1
87.2667	B4	0.143	1	215/520	1
90.3833	B4	0.144	1	215/520	1
93.5	B4	0.143	1	215/520	1
96.6167	B4	0.143	1	215/520	1
99.7333	B4	0.144	1	215/520	1
102.85	B4	0.145	1	215/520	1
105.967	B4	0.146	1	215/520	1
109.083	B4	0.147	1	215/520	1
112.2	B4	0.148	1	215/520	1
115.317	B4	0.149	1	215/520	1
118.433	B4	0.15	1	215/520	1
121.55	B4	0.15	1	215/520	1
124.667	B4	0.151	1	215/520	1
0	B5	0.121	1	170/513	1
3.11667	B5	0.128	1	170/513	1
6.23333	B5	0.134	1	170/513	1
9.35	B5	0.142	1	170/513	1
12.4667	B5	0.151	1	170/513	1
15.5833	B5	0.16	1	170/513	1
18.7	B5	0.17	1	170/513	1
21.8167	B5	0.18	1	170/513	1
24.9333	B5	0.191	1	170/513	1
28.05	B5	0.202	1	170/513	1
31.1667	B5	0.213	1	170/513	1
34.2833	B5	0.222	1	170/513	1
37.4	B5	0.232	1	170/513	1
40.5167	B5	0.241	1	170/513	1
43.6333	B5	0.249	1	170/513	1
46.75	B5	0.256	1	170/513	1
49.8667	B5	0.263	1	170/513	1
52.9833	B5	0.27	1	170/513	1
56.1	B5	0.276	1	170/513	1
59.2167	B5	0.281	1	170/513	1
62.3333	B5	0.285	1	170/513	1
65.45	B5	0.29	1	170/513	1
68.5667	B5	0.293	1	170/513	1
71.6833	B5	0.297	1	170/513	1
74.8	B5	0.3	1	170/513	1
77.9167	B5	0.303	1	170/513	1
81.0333	B5	0.305	1	170/513	1
84.15	B5	0.308	1	170/513	1
87.2667	B5	0.31	1	170/513	1
90.3833	B5	0.312	1	170/513	1
93.5	B5	0.314	1	170/513	1
96.6167	B5	0.315	1	170/513	1
99.7333	B5	0.316	1	170/513	1
102.85	B5	0.317	1	170/513	1
105.967	B5	0.318	1	170/513	1
109.083	B5	0.319	1	170/513	1
112.2	B5	0.32	1	170/513	1
115.317	B5	0.32	1	170/513	1
118.433	B5	0.321	1	170/513	1
121.55	B5	0.322	1	170/513	1
124.667	B5	0.322	1	170/513	1
0	B6	0.128	1	158/514	1
3.11667	B6	0.128	1	158/514	1
6.23333	B6	0.127	1	158/514	1
9.35	B6	0.126	1	158/514	1
12.4667	B6	0.127	1	158/514	1
15.5833	B6	0.126	1	158/514	1
18.7	B6	0.126	1	158/514	1
21.8167	B6	0.126	1	158/514	1
24.9333	B6	0.126	1	158/514	1
28.05	B6	0.126	1	158/514	1
31.1667	B6	0.126	1	158/514	1
34.2833	B6	0.126	1	158/514	1
37.4	B6	0.126	1	158/514	1
40.5167	B6	0.127	1	158/514	1
43.6333	B6	0.126	1	158/514	1
46.75	B6	0.127	1	158/514	1
49.8667	B6	0.127	1	158/514	1
52.9833	B6	0.127	1	158/514	1
56.1	B6	0.128	1	158/514	1
59.2167	B6	0.128	1	158/514	1
62.3333	B6	0.128	1	158/514	1
65.45	B6	0.128	1	158/514	1
68.5667	B6	0.129	1	158/514	1
71.6833	B6	0.129	1	158/514	1
74.8	B6	0.129	1	158/514	1
77.9167	B6	0.129	1	158/514	1
81.0333	B6	0.13	1	158/514	1
84.15	B6	0.13	1	158/514	1
87.2667	B6	0.13	1	158/514	1
90.3833	B6	0.131	1	158/514	1
93.5	B6	0.131	1	158/514	1
96.6167	B6	0.131	1	158/514	1
99.7333	B6	0.132	1	158/514	1
102.85	B6	0.132	1	158/514	1
105.967	B6	0.132	1	158/514	1
109.083	B6	0.132	1	158/514	1
112.2	B6	0.133	1	158/514	1
115.317	B6	0.133	1	158/514	1
118.433	B6	0.133	1	158/514	1
121.55	B6	0.133	1	158/514	1
124.667	B6	0.134	1	158/514	1
0	B7	0.125	1	167/516	1
3.11667	B7	0.126	1	167/516	1
6.23333	B7	0.129	1	167/516	1
9.35	B7	0.131	1	167/516	1
12.4667	B7	0.133	1	167/516	1
15.5833	B7	0.136	1	167/516	1
18.7	B7	0.139	1	167/516	1
21.8167	B7	0.142	1	167/516	1
24.9333	B7	0.145	1	167/516	1
28.05	B7	0.148	1	167/516	1
31.1667	B7	0.151	1	167/516	1
34.2833	B7	0.155	1	167/516	1
37.4	B7	0.158	1	167/516	1
40.5167	B7	0.162	1	167/516	1
43.6333	B7	0.166	1	167/516	1
46.75	B7	0.169	1	167/516	1
49.8667	B7	0.173	1	167/516	1
52.9833	B7	0.177	1	167/516	1
56.1	B7	0.18	1	167/516	1
59.2167	B7	0.184	1	167/516	1
62.3333	B7	0.188	1	167/516	1
65.45	B7	0.191	1	167/516	1
68.5667	B7	0.195	1	167/516	1
71.6833	B7	0.198	1	167/516	1
74.8	B7	0.202	1	167/516	1
77.9167	B7	0.205	1	167/516	1
81.0333	B7	0.209	1	167/516	1
84.15	B7	0.212	1	167/516	1
87.2667	B7	0.215	1	167/516	1
90.3833	B7	0.219	1	167/516	1
93.5	B7	0.221	1	167/516	1
96.6167	B7	0.225	1	167/516	1
99.7333	B7	0.227	1	167/516	1
102.85	B7	0.23	1	167/516	1
105.967	B7	0.233	1	167/516	1
109.083	B7	0.236	1	167/516	1
112.2	B7	0.238	1	167/516	1
115.317	B7	0.241	1	167/516	1
118.433	B7	0.244	1	167/516	1
121.55	B7	0.246	1	167/516	1
124.667	B7	0.249	1	167/516	1
0	B8	0.121	1	191/520	1
3.11667	B8	0.126	1	191/520	1
6.23333	B8	0.132	1	191/520	1
9.35	B8	0.139	1	191/520	1
12.4667	B8	0.147	1	191/520	1
15.5833	B8	0.157	1	191/520	1
18.7	B8	0.167	1	191/520	1
21.8167	B8	0.178	1	191/520	1
24.9333	B8	0.19	1	191/520	1
28.05	B8	0.203	1	191/520	1
31.1667	B8	0.216	1	191/520	1
34.2833	B8	0.228	1	191/520	1
37.4	B8	0.239	1	191/520	1
40.5167	B8	0.25	1	191/520	1
43.6333	B8	0.259	1	191/520	1
46.75	B8	0.268	1	191/520	1
49.8667	B8	0.276	1	191/520	1
52.9833	B8	0.283	1	191/520	1
56.1	B8	0.289	1	191/520	1
59.2167	B8	0.294	1	191/520	1
62.3333	B8	0.298	1	191/520	1
65.45	B8	0.302	1	191/520	1
68.5667	B8	0.305	1	191/520	1
71.6833	B8	0.308	1	191/520	1
74.8	B8	0.31	1	191/520	1
77.9167	B8	0.312	1	191/520	1
81.0333	B8	0.314	1	191/520	1
84.15	B8	0.315	1	191/520	1
87.2667	B8	0.316	1	191/520	1
90.3833	B8	0.317	1	191/520	1
93.5	B8	0.318	1	191/520	1
96.6167	B8	0.319	1	191/520	1
99.7333	B8	0.319	1	191/520	1
102.85	B8	0.32	1	191/520	1
105.967	B8	0.32	1	191/520	1
109.083	B8	0.321	1	191/520	1
112.2	B8	0.321	1	191/520	1
115.317	B8	0.321	1	191/520	1
118.433	B8	0.321	1	191/520	1
121.55	B8	0.321	1	191/520	1
124.667	B8	0.322	1	191/520	1
0	B9	0.124	1	216/516	2
3.11667	B9	0.126	1	216/516	2
6.23333	B9	0.128	1	216/516	2
9.35	B9	0.131	1	216/516	2
12.4667	B9	0.134	1	216/516	2
15.5833	B9	0.138	1	216/516	2
18.7	B9	0.142	1	216/516	2
21.8167	B9	0.147	1	216/516	2
24.9333	B9	0.152	1	216/516	2
28.05	B9	0.157	1	216/516	2
31.1667	B9	0.162	1	216/516	2
34.2833	B9	0.168	1	216/516	2
37.4	B9	0.174	1	216/516	2
40.5167	B9	0.18	1	216/516	2
43.6333	B9	0.186	1	216/516	2
46.75	B9	0.192	1	216/516	2
49.8667	B9	0.199	1	216/516	2
52.9833	B9	0.205	1	216/516	2
56.1	B9	0.211	1	216/516	2
59.2167	B9	0.217	1	216/516	2
62.3333	B9	0.223	1	216/516	2
65.45	B9	0.23	1	216/516	2
68.5667	B9	0.235	1	216/516	2
71.6833	B9	0.241	1	216/516	2
74.8	B9	0.247	1	216/516	2
77.9167	B9	0.252	1	216/516	2
81.0333	B9	0.258	1	216/516	2
84.15	B9	0.263	1	216/516	2
87.2667	B9	0.268	1	216/516	2
90.3833	B9	0.272	1	216/516	2
93.5	B9	0.276	1	216/516	2
96.6167	B9	0.281	1	216/516	2
99.7333	B9	0.284	1	216/516	2
102.85	B9	0.288	1	216/516	2
105.967	B9	0.291	1	216/516	2
109.083	B9	0.294	1	216/516	2
112.2	B9	0.297	1	216/516	2
115.317	B9	0.299	1	216/516	2
118.433	B9	0.301	1	216/516	2
121.55	B9	0.303	1	216/516	2
124.667	B9	0.305	1	216/516	2
0	B10	0.123	1	159/513	2
3.11667	B10	0.126	1	159/513	2
6.23333	B10	0.132	1	159/513	2
9.35	B10	0.137	1	159/513	2
12.4667	B10	0.142	1	159/513	2
15.5833	B10	0.148	1	159/513	2
18.7	B10	0.154	1	159/513	2
21.8167	B10	0.161	1	159/513	2
24.9333	B10	0.168	1	159/513	2
28.05	B10	0.175	1	159/513	2
31.1667	B10	0.183	1	159/513	2
34.2833	B10	0.19	1	159/513	2
37.4	B10	0.197	1	159/513	2
40.5167	B10	0.204	1	159/513	2
43.6333	B10	0.211	1	159/513	2
46.75	B10	0.217	1	159/513	2
49.8667	B10	0.223	1	159/513	2
52.9833	B10	0.229	1	159/513	2
56.1	B10	0.235	1	159/513	2
59.2167	B10	0.24	1	159/513	2
62.3333	B10	0.245	1	159/513	2
65.45	B10	0.25	1	159/513	2
68.5667	B10	0.254	1	159/513	2
71.6833	B10	0.259	1	159/513	2
74.8	B10	0.263	1	159/513	2
77.9167	B10	0.267	1	159/513	2
81.0333	B10	0.27	1	159/513	2
84.15	B10	0.274	1	159/513	2
87.2667	B10	0.277	1	159/513	2
90.3833	B10	0.28	1	159/513	2
93.5	B10	0.282	1	159/513	2
96.6167	B10	0.285	1	159/513	2
99.7333	B10	0.287	1	159/513	2
102.85	B10	0.289	1	159/513	2
105.967	B10	0.292	1	159/513	2
109.083	B10	0.294	1	159/513	2
112.2	B10	0.295	1	159/513	2
115.317	B10	0.297	1	159/513	2
118.433	B10	0.299	1	159/513	2
121.55	B10	0.3	1	159/513	2
124.667	B10	0.302	1	159/513	2
0	B11	0.127	1	238/516	2
3.11667	B11	0.13	1	238/516	2
6.23333	B11	0.134	1	238/516	2
9.35	B11	0.138	1	238/516	2
12.4667	B11	0.143	1	238/516	2
15.5833	B11	0.148	1	238/516	2
18.7	B11	0.154	1	238/516	2
21.8167	B11	0.159	1	238/516	2
24.9333	B11	0.165	1	238/516	2
28.05	B11	0.172	1	238/516	2
31.1667	B11	0.179	1	238/516	2
34.2833	B11	0.186	1	238/516	2
37.4	B11	0.195	1	238/516	2
40.5167	B11	0.203	1	238/516	2
43.6333	B11	0.211	1	238/516	2
46.75	B11	0.219	1	238/516	2
49.8667	B11	0.227	1	238/516	2
52.9833	B11	0.235	1	238/516	2
56.1	B11	0.242	1	238/516	2
59.2167	B11	0.25	1	238/516	2
62.3333	B11	0.257	1	238/516	2
65.45	B11	0.263	1	238/516	2
68.5667	B11	0.269	1	238/516	2
71.6833	B11	0.275	1	238/516	2
74.8	B11	0.28	1	238/516	2
77.9167	B11	0.285	1	238/516	2
81.0333	B11	0.289	1	238/516	2
84.15	B11	0.293	1	238/516	2
87.2667	B11	0.296	1	238/516	2
90.3833	B11	0.298	1	238/516	2
93.5	B11	0.301	1	238/516	2
96.6167	B11	0.303	1	238/516	2
99.7333	B11	0.305	1	238/516	2
102.85	B11	0.307	1	238/516	2
105.967	B11	0.308	1	238/516	2
109.083	B11	0.31	1	238/516	2
112.2	B11	0.311	1	238/516	2
115.317	B11	0.312	1	238/516	2
118.433	B11	0.312	1	238/516	2
121.55	B11	0.313	1	238/516	2
124.667	B11	0.314	1	238/516	2
0	B12	0.124	1	215/520	2
3.11667	B12	0.124	1	215/520	2
6.23333	B12	0.124	1	215/520	2
9.35	B12	0.123	1	215/520	2
12.4667	B12	0.123	1	215/520	2
15.5833	B12	0.123	1	215/520	2
18.7	B12	0.123	1	215/520	2
21.8167	B12	0.124	1	215/520	2
24.9333	B12	0.124	1	215/520	2
28.05	B12	0.125	1	215/520	2
31.1667	B12	0.126	1	215/520	2
34.2833	B12	0.127	1	215/520	2
37.4	B12	0.128	1	215/520	2
40.5167	B12	0.129	1	215/520	2
43.6333	B12	0.13	1	215/520	2
46.75	B12	0.131	1	215/520	2
49.8667	B12	0.132	1	215/520	2
52.9833	B12	0.133	1	215/520	2
56.1	B12	0.134	1	215/520	2
59.2167	B12	0.135	1	215/520	2
62.3333	B12	0.136	1	215/520	2
65.45	B12	0.137	1	215/520	2
68.5667	B12	0.138	1	215/520	2
71.6833	B12	0.139	1	215/520	2
74.8	B12	0.14	1	215/520	2
77.9167	B12	0.141	1	215/520	2
81.0333	B12	0.142	1	215/520	2
84.15	B12	0.143	1	215/520	2
87.2667	B12	0.144	1	215/520	2
90.3833	B12	0.145	1	215/520	2
93.5	B12	0.146	1	215/520	2
96.6167	B12	0.147	1	215/520	2
99.7333	B12	0.148	1	215/520	2
102.85	B12	0.149	1	215/520	2
105.967	B12	0.15	1	215/520	2
109.083	B12	0.151	1	215/520	2
112.2	B12	0.152	1	215/520	2
115.317	B12	0.153	1	215/520	2
118.433	B12	0.154	1	215/520	2
121.55	B12	0.155	1	215/520	2
124.667	B12	0.156	1	215/520	2
0	B13	0.13	1	170/513	2
3.11667	B13	0.134	1	170/513	2
6.23333	B13	0.14	1	170/513	2
9.35	B13	0.147	1	170/513	2
12.4667	B13	0.155	1	170/513	2
15.5833	B13	0.163	1	170/513	2
18.7	B13	0.172	1	170/513	2
21.8167	B13	0.182	1	170/513	2
24.9333	B13	0.193	1	170/513	2
28.05	B13	0.204	1	170/513	2
31.1667	B13	0.215	1	170/513	2
34.2833	B13	0.226	1	170/513	2
37.4	B13	0.236	1	170/513	2
40.5167	B13	0.245	1	170/513	2
43.6333	B13	0.254	1	170/513	2
46.75	B13	0.262	1	170/513	2
49.8667	B13	0.269	1	170/513	2
52.9833	B13	0.276	1	170/513	2
56.1	B13	0.282	1	170/513	2
59.2167	B13	0.288	1	170/513	2
62.3333	B13	0.293	1	170/513	2
65.45	B13	0.297	1	170/513	2
68.5667	B13	0.301	1	170/513	2
71.6833	B13	0.305	1	170/513	2
74.8	B13	0.308	1	170/513	2
77.9167	B13	0.311	1	170/513	2
81.0333	B13	0.314	1	170/513	2
84.15	B13	0.316	1	170/513	2
87.2667	B13	0.318	1	170/513	2
90.3833	B13	0.32	1	170/513	2
93.5	B13	0.322	1	170/513	2
96.6167	B13	0.323	1	170/513	2
99.7333	B13	0.325	1	170/513	2
102.85	B13	0.326	1	170/513	2
105.967	B13	0.327	1	170/513	2
109.083	B13	0.328	1	170/513	2
112.2	B13	0.329	1	170/513	2
115.317	B13	0.33	1	170/513	2
118.433	B13	0.331	1	170/513	2
121.55	B13	0.331	1	170/513	2
124.667	B13	0.332	1	170/513	2
0	B14	0.123	1	158/514	2
3.11667	B14	0.122	1	158/514	2
6.23333	B14	0.123	1	158/514	2
9.35	B14	0.123	1	158/514	2
12.4667	B14	0.123	1	158/514	2
15.5833	B14	0.122	1	158/514	2
18.7	B14	0.12	1	158/514	2
21.8167	B14	0.12	1	158/514	2
24.9333	B14	0.12	1	158/514	2
28.05	B14	0.121	1	158/514	2
31.1667	B14	0.121	1	158/514	2
34.2833	B14	0.121	1	158/514	2
37.4	B14	0.121	1	158/514	2
40.5167	B14	0.121	1	158/514	2
43.6333	B14	0.121	1	158/514	2
46.75	B14	0.121	1	158/514	2
49.8667	B14	0.122	1	158/514	2
52.9833	B14	0.122	1	158/514	2
56.1	B14	0.122	1	158/514	2
59.2167	B14	0.123	1	158/514	2
62.3333	B14	0.123	1	158/514	2
65.45	B14	0.123	1	158/514	2
68.5667	B14	0.123	1	158/514	2
71.6833	B14	0.124	1	158/514	2
74.8	B14	0.124	1	158/514	2
77.9167	B14	0.124	1	158/514	2
81.0333	B14	0.125	1	158/514	2
84.15	B14	0.125	1	158/514	2
87.2667	B14	0.125	1	158/514	2
90.3833	B14	0.126	1	158/514	2
93.5	B14	0.126	1	158/514	2
96.6167	B14	0.126	1	158/514	2
99.7333	B14	0.127	1	158/514	2
102.85	B14	0.127	1	158/514	2
105.967	B14	0.127	1	158/514	2
109.083	B14	0.127	1	158/514	2
112.2	B14	0.128	1	158/514	2
115.317	B14	0.128	1	158/514	2
118.433	B14	0.128	1	158/514	2
121.55	B14	0.129	1	158/514	2
124.667	B14	0.129	1	158/514	2
0	B15	0.134	1	167/516	2
3.11667	B15	0.134	1	167/516	2
6.23333	B15	0.137	1	167/516	2
9.35	B15	0.14	1	167/516	2
12.4667	B15	0.141	1	167/516	2
15.5833	B15	0.143	1	167/516	2
18.7	B15	0.145	1	167/516	2
21.8167	B15	0.148	1	167/516	2
24.9333	B15	0.151	1	167/516	2
28.05	B15	0.154	1	167/516	2
31.1667	B15	0.157	1	167/516	2
34.2833	B15	0.16	1	167/516	2
37.4	B15	0.163	1	167/516	2
40.5167	B15	0.166	1	167/516	2
43.6333	B15	0.17	1	167/516	2
46.75	B15	0.173	1	167/516	2
49.8667	B15	0.176	1	167/516	2
52.9833	B15	0.18	1	167/516	2
56.1	B15	0.183	1	167/516	2
59.2167	B15	0.187	1	167/516	2
62.3333	B15	0.19	1	167/516	2
65.45	B15	0.194	1	167/516	2
68.5667	B15	0.197	1	167/516	2
71.6833	B15	0.2	1	167/516	2
74.8	B15	0.203	1	167/516	2
77.9167	B15	0.207	1	167/516	2
81.0333	B15	0.21	1	167/516	2
84.15	B15	0.213	1	167/516	2
87.2667	B15	0.217	1	167/516	2
90.3833	B15	0.22	1	167/516	2
93.5	B15	0.223	1	167/516	2
96.6167	B15	0.226	1	167/516	2
99.7333	B15	0.229	1	167/516	2
102.85	B15	0.232	1	167/516	2
105.967	B15	0.235	1	167/516	2
109.083	B15	0.238	1	167/516	2
112.2	B15	0.241	1	167/516	2
115.317	B15	0.243	1	167/516	2
118.433	B15	0.246	1	167/516	2
121.55	B15	0.249	1	167/516	2
124.667	B15	0.251	1	167/516	2
0	B16	0.13	1	191/520	2
3.11667	B16	0.133	1	191/520	2
6.23333	B16	0.14	1	191/520	2
9.35	B16	0.147	1	191/520	2
12.4667	B16	0.153	1	191/520	2
15.5833	B16	0.161	1	191/520	2
18.7	B16	0.17	1	191/520	2
21.8167	B16	0.18	1	191/520	2
24.9333	B16	0.191	1	191/520	2
28.05	B16	0.203	1	191/520	2
31.1667	B16	0.216	1	191/520	2
34.2833	B16	0.228	1	191/520	2
37.4	B16	0.24	1	191/520	2
40.5167	B16	0.251	1	191/520	2
43.6333	B16	0.262	1	191/520	2
46.75	B16	0.272	1	191/520	2
49.8667	B16	0.281	1	191/520	2
52.9833	B16	0.288	1	191/520	2
56.1	B16	0.295	1	191/520	2
59.2167	B16	0.302	1	191/520	2
62.3333	B16	0.307	1	191/520	2
65.45	B16	0.312	1	191/520	2
68.5667	B16	0.316	1	191/520	2
71.6833	B16	0.319	1	191/520	2
74.8	B16	0.322	1	191/520	2
77.9167	B16	0.325	1	191/520	2
81.0333	B16	0.327	1	191/520	2
84.15	B16	0.329	1	191/520	2
87.2667	B16	0.33	1	191/520	2
90.3833	B16	0.331	1	191/520	2
93.5	B16	0.332	1	191/520	2
96.6167	B16	0.333	1	191/520	2
99.7333	B16	0.334	1	191/520	2
102.85	B16	0.334	1	191/520	2
105.967	B16	0.335	1	191/520	2
109.083	B16	0.335	1	191/520	2
112.2	B16	0.336	1	191/520	2
115.317	B16	0.336	1	191/520	2
118.433	B16	0.336	1	191/520	2
121.55	B16	0.336	1	191/520	2
124.667	B16	0.336	1	191/520	2
0	B17	0.137	1	216/516	3
3.11667	B17	0.139	1	216/516	3
6.23333	B17	0.142	1	216/516	3
9.35	B17	0.144	1	216/516	3
12.4667	B17	0.147	1	216/516	3
15.5833	B17	0.152	1	216/516	3
18.7	B17	0.155	1	216/516	3
21.8167	B17	0.158	1	216/516	3
24.9333	B17	0.16	1	216/516	3
28.05	B17	0.163	1	216/516	3
31.1667	B17	0.167	1	216/516	3
34.2833	B17	0.171	1	216/516	3
37.4	B17	0.175	1	216/516	3
40.5167	B17	0.179	1	216/516	3
43.6333	B17	0.184	1	216/516	3
46.75	B17	0.188	1	216/516	3
49.8667	B17	0.193	1	216/516	3
52.9833	B17	0.198	1	216/516	3
56.1	B17	0.203	1	216/516	3
59.2167	B17	0.209	1	216/516	3
62.3333	B17	0.215	1	216/516	3
65.45	B17	0.22	1	216/516	3
68.5667	B17	0.225	1	216/516	3
71.6833	B17	0.231	1	216/516	3
74.8	B17	0.236	1	216/516	3
77.9167	B17	0.241	1	216/516	3
81.0333	B17	0.246	1	216/516	3
84.15	B17	0.251	1	216/516	3
87.2667	B17	0.256	1	216/516	3
90.3833	B17	0.26	1	216/516	3
93.5	B17	0.265	1	216/516	3
96.6167	B17	0.269	1	216/516	3
99.7333	B17	0.272	1	216/516	3
102.85	B17	0.276	1	216/516	3
105.967	B17	0.279	1	216/516	3
109.083	B17	0.282	1	216/516	3
112.2	B17	0.285	1	216/516	3
115.317	B17	0.288	1	216/516	3
118.433	B17	0.29	1	216/516	3
121.55	B17	0.292	1	216/516	3
124.667	B17	0.294	1	216/516	3
0	B18	0.139	1	159/513	3
3.11667	B18	0.141	1	159/513	3
6.23333	B18	0.146	1	159/513	3
9.35	B18	0.153	1	159/513	3
12.4667	B18	0.157	1	159/513	3
15.5833	B18	0.161	1	159/513	3
18.7	B18	0.166	1	159/513	3
21.8167	B18	0.172	1	159/513	3
24.9333	B18	0.177	1	159/513	3
28.05	B18	0.183	1	159/513	3
31.1667	B18	0.189	1	159/513	3
34.2833	B18	0.195	1	159/513	3
37.4	B18	0.202	1	159/513	3
40.5167	B18	0.208	1	159/513	3
43.6333	B18	0.215	1	159/513	3
46.75	B18	0.221	1	159/513	3
49.8667	B18	0.227	1	159/513	3
52.9833	B18	0.232	1	159/513	3
56.1	B18	0.238	1	159/513	3
59.2167	B18	0.243	1	159/513	3
62.3333	B18	0.248	1	159/513	3
65.45	B18	0.253	1	159/513	3
68.5667	B18	0.258	1	159/513	3
71.6833	B18	0.262	1	159/513	3
74.8	B18	0.266	1	159/513	3
77.9167	B18	0.27	1	159/513	3
81.0333	B18	0.273	1	159/513	3
84.15	B18	0.277	1	159/513	3
87.2667	B18	0.28	1	159/513	3
90.3833	B18	0.282	1	159/513	3
93.5	B18	0.285	1	159/513	3
96.6167	B18	0.288	1	159/513	3
99.7333	B18	0.29	1	159/513	3
102.85	B18	0.292	1	159/513	3
105.967	B18	0.294	1	159/513	3
109.083	B18	0.296	1	159/513	3
112.2	B18	0.298	1	159/513	3
115.317	B18	0.3	1	159/513	3
118.433	B18	0.301	1	159/513	3
121.55	B18	0.302	1	159/513	3
124.667	B18	0.304	1	159/513	3
0	B19	0.145	1	238/516	3
3.11667	B19	0.146	1	238/516	3
6.23333	B19	0.15	1	238/516	3
9.35	B19	0.155	1	238/516	3
12.4667	B19	0.157	1	238/516	3
15.5833	B19	0.161	1	238/516	3
18.7	B19	0.166	1	238/516	3
21.8167	B19	0.171	1	238/516	3
24.9333	B19	0.178	1	238/516	3
28.05	B19	0.184	1	238/516	3
31.1667	B19	0.191	1	238/516	3
34.2833	B19	0.198	1	238/516	3
37.4	B19	0.206	1	238/516	3
40.5167	B19	0.214	1	238/516	3
43.6333	B19	0.221	1	238/516	3
46.75	B19	0.229	1	238/516	3
49.8667	B19	0.237	1	238/516	3
52.9833	B19	0.245	1	238/516	3
56.1	B19	0.252	1	238/516	3
59.2167	B19	0.259	1	238/516	3
62.3333	B19	0.265	1	238/516	3
65.45	B19	0.271	1	238/516	3
68.5667	B19	0.277	1	238/516	3
71.6833	B19	0.282	1	238/516	3
74.8	B19	0.286	1	238/516	3
77.9167	B19	0.29	1	238/516	3
81.0333	B19	0.294	1	238/516	3
84.15	B19	0.297	1	238/516	3
87.2667	B19	0.3	1	238/516	3
90.3833	B19	0.302	1	238/516	3
93.5	B19	0.304	1	238/516	3
96.6167	B19	0.306	1	238/516	3
99.7333	B19	0.307	1	238/516	3
102.85	B19	0.309	1	238/516	3
105.967	B19	0.31	1	238/516	3
109.083	B19	0.311	1	238/516	3
112.2	B19	0.311	1	238/516	3
115.317	B19	0.312	1	238/516	3
118.433	B19	0.313	1	238/516	3
121.55	B19	0.313	1	238/516	3
124.667	B19	0.314	1	238/516	3
0	B20	0.13	1	215/520	3
3.11667	B20	0.129	1	215/520	3
6.23333	B20	0.129	1	215/520	3
9.35	B20	0.129	1	215/520	3
12.4667	B20	0.13	1	215/520	3
15.5833	B20	0.13	1	215/520	3
18.7	B20	0.13	1	215/520	3
21.8167	B20	0.13	1	215/520	3
24.9333	B20	0.131	1	215/520	3
28.05	B20	0.131	1	215/520	3
31.1667	B20	0.132	1	215/520	3
34.2833	B20	0.133	1	215/520	3
37.4	B20	0.133	1	215/520	3
40.5167	B20	0.134	1	215/520	3
43.6333	B20	0.135	1	215/520	3
46.75	B20	0.136	1	215/520	3
49.8667	B20	0.137	1	215/520	3
52.9833	B20	0.138	1	215/520	3
56.1	B20	0.139	1	215/520	3
59.2167	B20	0.139	1	215/520	3
62.3333	B20	0.141	1	215/520	3
65.45	B20	0.141	1	215/520	3
68.5667	B20	0.142	1	215/520	3
71.6833	B20	0.143	1	215/520	3
74.8	B20	0.144	1	215/520	3
77.9167	B20	0.145	1	215/520	3
81.0333	B20	0.146	1	215/520	3
84.15	B20	0.147	1	215/520	3
87.2667	B20	0.148	1	215/520	3
90.3833	B20	0.149	1	215/520	3
93.5	B20	0.15	1	215/520	3
96.6167	B20	0.151	1	215/520	3
99.7333	B20	0.152	1	215/520	3
102.85	B20	0.153	1	215/520	3
105.967	B20	0.153	1	215/520	3
109.083	B20	0.154	1	215/520	3
112.2	B20	0.156	1	215/520	3
115.317	B20	0.156	1	215/520	3
118.433	B20	0.157	1	215/520	3
121.55	B20	0.158	1	215/520	3
124.667	B20	0.159	1	215/520	3
0	B21	0.135	1	170/513	3
3.11667	B21	0.139	1	170/513	3
6.23333	B21	0.144	1	170/513	3
9.35	B21	0.149	1	170/513	3
12.4667	B21	0.155	1	170/513	3
15.5833	B21	0.162	1	170/513	3
18.7	B21	0.169	1	170/513	3
21.8167	B21	0.178	1	170/513	3
24.9333	B21	0.187	1	170/513	3
28.05	B21	0.196	1	170/513	3
31.1667	B21	0.206	1	170/513	3
34.2833	B21	0.216	1	170/513	3
37.4	B21	0.225	1	170/513	3
40.5167	B21	0.234	1	170/513	3
43.6333	B21	0.242	1	170/513	3
46.75	B21	0.249	1	170/513	3
49.8667	B21	0.256	1	170/513	3
52.9833	B21	0.263	1	170/513	3
56.1	B21	0.269	1	170/513	3
59.2167	B21	0.274	1	170/513	3
62.3333	B21	0.278	1	170/513	3
65.45	B21	0.283	1	170/513	3
68.5667	B21	0.287	1	170/513	3
71.6833	B21	0.29	1	170/513	3
74.8	B21	0.293	1	170/513	3
77.9167	B21	0.296	1	170/513	3
81.0333	B21	0.298	1	170/513	3
84.15	B21	0.301	1	170/513	3
87.2667	B21	0.303	1	170/513	3
90.3833	B21	0.305	1	170/513	3
93.5	B21	0.306	1	170/513	3
96.6167	B21	0.308	1	170/513	3
99.7333	B21	0.309	1	170/513	3
102.85	B21	0.31	1	170/513	3
105.967	B21	0.311	1	170/513	3
109.083	B21	0.312	1	170/513	3
112.2	B21	0.313	1	170/513	3
115.317	B21	0.314	1	170/513	3
118.433	B21	0.315	1	170/513	3
121.55	B21	0.315	1	170/513	3
124.667	B21	0.316	1	170/513	3
0	B22	0.136	1	158/514	3
3.11667	B22	0.136	1	158/514	3
6.23333	B22	0.135	1	158/514	3
9.35	B22	0.135	1	158/514	3
12.4667	B22	0.135	1	158/514	3
15.5833	B22	0.134	1	158/514	3
18.7	B22	0.134	1	158/514	3
21.8167	B22	0.134	1	158/514	3
24.9333	B22	0.133	1	158/514	3
28.05	B22	0.133	1	158/514	3
31.1667	B22	0.133	1	158/514	3
34.2833	B22	0.133	1	158/514	3
37.4	B22	0.133	1	158/514	3
40.5167	B22	0.133	1	158/514	3
43.6333	B22	0.133	1	158/514	3
46.75	B22	0.133	1	158/514	3
49.8667	B22	0.133	1	158/514	3
52.9833	B22	0.133	1	158/514	3
56.1	B22	0.133	1	158/514	3
59.2167	B22	0.134	1	158/514	3
62.3333	B22	0.134	1	158/514	3
65.45	B22	0.134	1	158/514	3
68.5667	B22	0.134	1	158/514	3
71.6833	B22	0.134	1	158/514	3
74.8	B22	0.134	1	158/514	3
77.9167	B22	0.135	1	158/514	3
81.0333	B22	0.135	1	158/514	3
84.15	B22	0.135	1	158/514	3
87.2667	B22	0.135	1	158/514	3
90.3833	B22	0.135	1	158/514	3
93.5	B22	0.136	1	158/514	3
96.6167	B22	0.136	1	158/514	3
99.7333	B22	0.136	1	158/514	3
102.85	B22	0.136	1	158/514	3
105.967	B22	0.137	1	158/514	3
109.083	B22	0.137	1	158/514	3
112.2	B22	0.137	1	158/514	3
115.317	B22	0.137	1	158/514	3
118.433	B22	0.138	1	158/514	3
121.55	B22	0.138	1	158/514	3
124.667	B22	0.138	1	158/514	3
0	B23	0.142	1	167/516	3
3.11667	B23	0.141	1	167/516	3
6.23333	B23	0.142	1	167/516	3
9.35	B23	0.144	1	167/516	3
12.4667	B23	0.146	1	167/516	3
15.5833	B23	0.147	1	167/516	3
18.7	B23	0.149	1	167/516	3
21.8167	B23	0.151	1	167/516	3
24.9333	B23	0.153	1	167/516	3
28.05	B23	0.155	1	167/516	3
31.1667	B23	0.158	1	167/516	3
34.2833	B23	0.161	1	167/516	3
37.4	B23	0.163	1	167/516	3
40.5167	B23	0.166	1	167/516	3
43.6333	B23	0.169	1	167/516	3
46.75	B23	0.171	1	167/516	3
49.8667	B23	0.174	1	167/516	3
52.9833	B23	0.178	1	167/516	3
56.1	B23	0.181	1	167/516	3
59.2167	B23	0.184	1	167/516	3
62.3333	B23	0.188	1	167/516	3
65.45	B23	0.191	1	167/516	3
68.5667	B23	0.194	1	167/516	3
71.6833	B23	0.197	1	167/516	3
74.8	B23	0.2	1	167/516	3
77.9167	B23	0.203	1	167/516	3
81.0333	B23	0.207	1	167/516	3
84.15	B23	0.21	1	167/516	3
87.2667	B23	0.213	1	167/516	3
90.3833	B23	0.216	1	167/516	3
93.5	B23	0.219	1	167/516	3
96.6167	B23	0.222	1	167/516	3
99.7333	B23	0.225	1	167/516	3
102.85	B23	0.228	1	167/516	3
105.967	B23	0.23	1	167/516	3
109.083	B23	0.233	1	167/516	3
112.2	B23	0.236	1	167/516	3
115.317	B23	0.239	1	167/516	3
118.433	B23	0.241	1	167/516	3
121.55	B23	0.243	1	167/516	3
124.667	B23	0.246	1	167/516	3
0	B24	0.14	1	191/520	3
3.11667	B24	0.139	1	191/520	3
6.23333	B24	0.142	1	191/520	3
9.35	B24	0.148	1	191/520	3
12.4667	B24	0.156	1	191/520	3
15.5833	B24	0.166	1	191/520	3
18.7	B24	0.177	1	191/520	3
21.8167	B24	0.189	1	191/520	3
24.9333	B24	0.201	1	191/520	3
28.05	B24	0.214	1	191/520	3
31.1667	B24	0.227	1	191/520	3
34.2833	B24	0.239	1	191/520	3
37.4	B24	0.25	1	191/520	3
40.5167	B24	0.261	1	191/520	3
43.6333	B24	0.27	1	191/520	3
46.75	B24	0.278	1	191/520	3
49.8667	B24	0.285	1	191/520	3
52.9833	B24	0.292	1	191/520	3
56.1	B24	0.297	1	191/520	3
59.2167	B24	0.301	1	191/520	3
62.3333	B24	0.305	1	191/520	3
65.45	B24	0.308	1	191/520	3
68.5667	B24	0.31	1	191/520	3
71.6833	B24	0.312	1	191/520	3
74.8	B24	0.314	1	191/520	3
77.9167	B24	0.315	1	191/520	3
81.0333	B24	0.316	1	191/520	3
84.15	B24	0.317	1	191/520	3
87.2667	B24	0.318	1	191/520	3
90.3833	B24	0.319	1	191/520	3
93.5	B24	0.319	1	191/520	3
96.6167	B24	0.319	1	191/520	3
99.7333	B24	0.32	1	191/520	3
102.85	B24	0.32	1	191/520	3
105.967	B24	0.32	1	191/520	3
109.083	B24	0.32	1	191/520	3
112.2	B24	0.32	1	191/520	3
115.317	B24	0.32	1	191/520	3
118.433	B24	0.321	1	191/520	3
121.55	B24	0.321	1	191/520	3
124.667	B24	0.321	1	191/520	3
0	C1	0.118	10	216/516	1
3.11667	C1	0.12	10	216/516	1
6.23333	C1	0.121	10	216/516	1
9.35	C1	0.124	10	216/516	1
12.4667	C1	0.127	10	216/516	1
15.5833	C1	0.13	10	216/516	1
18.7	C1	0.134	10	216/516	1
21.8167	C1	0.137	10	216/516	1
24.9333	C1	0.141	10	216/516	1
28.05	C1	0.145	10	216/516	1
31.1667	C1	0.149	10	216/516	1
34.2833	C1	0.153	10	216/516	1
37.4	C1	0.158	10	216/516	1
40.5167	C1	0.162	10	216/516	1
43.6333	C1	0.167	10	216/516	1
46.75	C1	0.171	10	216/516	1
49.8667	C1	0.176	10	216/516	1
52.9833	C1	0.18	10	216/516	1
56.1	C1	0.185	10	216/516	1
59.2167	C1	0.19	10	216/516	1
62.3333	C1	0.194	10	216/516	1
65.45	C1	0.199	10	216/516	1
68.5667	C1	0.203	10	216/516	1
71.6833	C1	0.208	10	216/516	1
74.8	C1	0.212	10	216/516	1
77.9167	C1	0.216	10	216/516	1
81.0333	C1	0.22	10	216/516	1
84.15	C1	0.225	10	216/516	1
87.2667	C1	0.229	10	216/516	1
90.3833	C1	0.233	10	216/516	1
93.5	C1	0.236	10	216/516	1
[truncated: 13,745 more rows]

## Sheet: Figure3b
Time	Well	RFU	Condition	species	replicate
0	M2	0.18	-Ni/-E	159/517	1
3.11667	M2	0.19	-Ni/-E	159/517	1
6.23333	M2	0.2	-Ni/-E	159/517	1
9.35	M2	0.214	-Ni/-E	159/517	1
12.4667	M2	0.228	-Ni/-E	159/517	1
15.5833	M2	0.242	-Ni/-E	159/517	1
18.7	M2	0.266	-Ni/-E	159/517	1
21.8167	M2	0.292	-Ni/-E	159/517	1
24.9333	M2	0.322	-Ni/-E	159/517	1
28.05	M2	0.349	-Ni/-E	159/517	1
31.1667	M2	0.372	-Ni/-E	159/517	1
34.2833	M2	0.389	-Ni/-E	159/517	1
37.4	M2	0.401	-Ni/-E	159/517	1
40.5167	M2	0.409	-Ni/-E	159/517	1
43.6333	M2	0.414	-Ni/-E	159/517	1
46.75	M2	0.418	-Ni/-E	159/517	1
49.8667	M2	0.42	-Ni/-E	159/517	1
52.9833	M2	0.421	-Ni/-E	159/517	1
56.1	M2	0.422	-Ni/-E	159/517	1
59.2167	M2	0.423	-Ni/-E	159/517	1
62.3333	M2	0.424	-Ni/-E	159/517	1
65.45	M2	0.424	-Ni/-E	159/517	1
68.5667	M2	0.425	-Ni/-E	159/517	1
71.6833	M2	0.425	-Ni/-E	159/517	1
74.8	M2	0.425	-Ni/-E	159/517	1
77.9167	M2	0.425	-Ni/-E	159/517	1
81.0333	M2	0.425	-Ni/-E	159/517	1
84.15	M2	0.426	-Ni/-E	159/517	1
87.2667	M2	0.426	-Ni/-E	159/517	1
90.3833	M2	0.426	-Ni/-E	159/517	1
93.5	M2	0.426	-Ni/-E	159/517	1
96.6167	M2	0.426	-Ni/-E	159/517	1
99.7333	M2	0.426	-Ni/-E	159/517	1
102.85	M2	0.427	-Ni/-E	159/517	1
105.967	M2	0.426	-Ni/-E	159/517	1
109.083	M2	0.427	-Ni/-E	159/517	1
112.2	M2	0.427	-Ni/-E	159/517	1
115.317	M2	0.427	-Ni/-E	159/517	1
118.433	M2	0.427	-Ni/-E	159/517	1
121.55	M2	0.427	-Ni/-E	159/517	1
124.667	M2	0.427	-Ni/-E	159/517	1
	M2		-Ni/-E	159/517	1
0	M8	0.172	-Ni/-E	159/517	2
3.11667	M8	0.183	-Ni/-E	159/517	2
6.23333	M8	0.194	-Ni/-E	159/517	2
9.35	M8	0.209	-Ni/-E	159/517	2
12.4667	M8	0.23	-Ni/-E	159/517	2
15.5833	M8	0.256	-Ni/-E	159/517	2
18.7	M8	0.289	-Ni/-E	159/517	2
21.8167	M8	0.323	-Ni/-E	159/517	2
24.9333	M8	0.353	-Ni/-E	159/517	2
28.05	M8	0.374	-Ni/-E	159/517	2
31.1667	M8	0.388	-Ni/-E	159/517	2
34.2833	M8	0.397	-Ni/-E	159/517	2
37.4	M8	0.403	-Ni/-E	159/517	2
40.5167	M8	0.406	-Ni/-E	159/517	2
43.6333	M8	0.409	-Ni/-E	159/517	2
46.75	M8	0.41	-Ni/-E	159/517	2
49.8667	M8	0.412	-Ni/-E	159/517	2
52.9833	M8	0.413	-Ni/-E	159/517	2
56.1	M8	0.414	-Ni/-E	159/517	2
59.2167	M8	0.415	-Ni/-E	159/517	2
62.3333	M8	0.415	-Ni/-E	159/517	2
65.45	M8	0.416	-Ni/-E	159/517	2
68.5667	M8	0.416	-Ni/-E	159/517	2
71.6833	M8	0.417	-Ni/-E	159/517	2
74.8	M8	0.417	-Ni/-E	159/517	2
77.9167	M8	0.417	-Ni/-E	159/517	2
81.0333	M8	0.418	-Ni/-E	159/517	2
84.15	M8	0.418	-Ni/-E	159/517	2
87.2667	M8	0.418	-Ni/-E	159/517	2
90.3833	M8	0.418	-Ni/-E	159/517	2
93.5	M8	0.418	-Ni/-E	159/517	2
96.6167	M8	0.418	-Ni/-E	159/517	2
99.7333	M8	0.419	-Ni/-E	159/517	2
102.85	M8	0.419	-Ni/-E	159/517	2
105.967	M8	0.42	-Ni/-E	159/517	2
109.083	M8	0.419	-Ni/-E	159/517	2
112.2	M8	0.42	-Ni/-E	159/517	2
115.317	M8	0.42	-Ni/-E	159/517	2
118.433	M8	0.42	-Ni/-E	159/517	2
121.55	M8	0.42	-Ni/-E	159/517	2
124.667	M8	0.42	-Ni/-E	159/517	2
	M8		-Ni/-E	159/517	2
0	M14	0.189	-Ni/-E	159/517	3
3.11667	M14	0.199	-Ni/-E	159/517	3
6.23333	M14	0.21	-Ni/-E	159/517	3
9.35	M14	0.222	-Ni/-E	159/517	3
12.4667	M14	0.242	-Ni/-E	159/517	3
15.5833	M14	0.269	-Ni/-E	159/517	3
18.7	M14	0.302	-Ni/-E	159/517	3
21.8167	M14	0.336	-Ni/-E	159/517	3
24.9333	M14	0.366	-Ni/-E	159/517	3
28.05	M14	0.388	-Ni/-E	159/517	3
31.1667	M14	0.402	-Ni/-E	159/517	3
34.2833	M14	0.412	-Ni/-E	159/517	3
37.4	M14	0.417	-Ni/-E	159/517	3
40.5167	M14	0.42	-Ni/-E	159/517	3
43.6333	M14	0.423	-Ni/-E	159/517	3
46.75	M14	0.424	-Ni/-E	159/517	3
49.8667	M14	0.425	-Ni/-E	159/517	3
52.9833	M14	0.426	-Ni/-E	159/517	3
56.1	M14	0.426	-Ni/-E	159/517	3
59.2167	M14	0.427	-Ni/-E	159/517	3
62.3333	M14	0.428	-Ni/-E	159/517	3
65.45	M14	0.428	-Ni/-E	159/517	3
68.5667	M14	0.428	-Ni/-E	159/517	3
71.6833	M14	0.427	-Ni/-E	159/517	3
74.8	M14	0.428	-Ni/-E	159/517	3
77.9167	M14	0.429	-Ni/-E	159/517	3
81.0333	M14	0.428	-Ni/-E	159/517	3
84.15	M14	0.429	-Ni/-E	159/517	3
87.2667	M14	0.429	-Ni/-E	159/517	3
90.3833	M14	0.429	-Ni/-E	159/517	3
93.5	M14	0.429	-Ni/-E	159/517	3
96.6167	M14	0.429	-Ni/-E	159/517	3
99.7333	M14	0.429	-Ni/-E	159/517	3
102.85	M14	0.429	-Ni/-E	159/517	3
105.967	M14	0.43	-Ni/-E	159/517	3
109.083	M14	0.429	-Ni/-E	159/517	3
112.2	M14	0.43	-Ni/-E	159/517	3
115.317	M14	0.43	-Ni/-E	159/517	3
118.433	M14	0.43	-Ni/-E	159/517	3
121.55	M14	0.43	-Ni/-E	159/517	3
124.667	M14	0.43	-Ni/-E	159/517	3
	M14		-Ni/-E	159/517	3
0	N2	0.176	-Ni/+E	159/517	1
3.11667	N2	0.185	-Ni/+E	159/517	1
6.23333	N2	0.197	-Ni/+E	159/517	1
9.35	N2	0.21	-Ni/+E	159/517	1
12.4667	N2	0.225	-Ni/+E	159/517	1
15.5833	N2	0.245	-Ni/+E	159/517	1
18.7	N2	0.272	-Ni/+E	159/517	1
21.8167	N2	0.301	-Ni/+E	159/517	1
24.9333	N2	0.33	-Ni/+E	159/517	1
28.05	N2	0.353	-Ni/+E	159/517	1
31.1667	N2	0.37	-Ni/+E	159/517	1
34.2833	N2	0.382	-Ni/+E	159/517	1
37.4	N2	0.39	-Ni/+E	159/517	1
40.5167	N2	0.394	-Ni/+E	159/517	1
43.6333	N2	0.398	-Ni/+E	159/517	1
46.75	N2	0.4	-Ni/+E	159/517	1
49.8667	N2	0.401	-Ni/+E	159/517	1
52.9833	N2	0.402	-Ni/+E	159/517	1
56.1	N2	0.403	-Ni/+E	159/517	1
59.2167	N2	0.404	-Ni/+E	159/517	1
62.3333	N2	0.404	-Ni/+E	159/517	1
65.45	N2	0.405	-Ni/+E	159/517	1
68.5667	N2	0.405	-Ni/+E	159/517	1
71.6833	N2	0.405	-Ni/+E	159/517	1
74.8	N2	0.405	-Ni/+E	159/517	1
77.9167	N2	0.406	-Ni/+E	159/517	1
81.0333	N2	0.406	-Ni/+E	159/517	1
84.15	N2	0.406	-Ni/+E	159/517	1
87.2667	N2	0.406	-Ni/+E	159/517	1
90.3833	N2	0.407	-Ni/+E	159/517	1
93.5	N2	0.407	-Ni/+E	159/517	1
96.6167	N2	0.407	-Ni/+E	159/517	1
99.7333	N2	0.407	-Ni/+E	159/517	1
102.85	N2	0.407	-Ni/+E	159/517	1
105.967	N2	0.407	-Ni/+E	159/517	1
109.083	N2	0.407	-Ni/+E	159/517	1
112.2	N2	0.407	-Ni/+E	159/517	1
115.317	N2	0.408	-Ni/+E	159/517	1
118.433	N2	0.408	-Ni/+E	159/517	1
121.55	N2	0.408	-Ni/+E	159/517	1
124.667	N2	0.408	-Ni/+E	159/517	1
	N2		-Ni/+E	159/517	1
0	N8	0.172	-Ni/+E	159/517	2
3.11667	N8	0.179	-Ni/+E	159/517	2
6.23333	N8	0.19	-Ni/+E	159/517	2
9.35	N8	0.203	-Ni/+E	159/517	2
12.4667	N8	0.219	-Ni/+E	159/517	2
15.5833	N8	0.241	-Ni/+E	159/517	2
18.7	N8	0.268	-Ni/+E	159/517	2
21.8167	N8	0.3	-Ni/+E	159/517	2
24.9333	N8	0.332	-Ni/+E	159/517	2
28.05	N8	0.358	-Ni/+E	159/517	2
31.1667	N8	0.377	-Ni/+E	159/517	2
34.2833	N8	0.39	-Ni/+E	159/517	2
37.4	N8	0.398	-Ni/+E	159/517	2
40.5167	N8	0.404	-Ni/+E	159/517	2
43.6333	N8	0.407	-Ni/+E	159/517	2
46.75	N8	0.41	-Ni/+E	159/517	2
49.8667	N8	0.412	-Ni/+E	159/517	2
52.9833	N8	0.413	-Ni/+E	159/517	2
56.1	N8	0.415	-Ni/+E	159/517	2
59.2167	N8	0.416	-Ni/+E	159/517	2
62.3333	N8	0.417	-Ni/+E	159/517	2
65.45	N8	0.417	-Ni/+E	159/517	2
68.5667	N8	0.418	-Ni/+E	159/517	2
71.6833	N8	0.419	-Ni/+E	159/517	2
74.8	N8	0.419	-Ni/+E	159/517	2
77.9167	N8	0.42	-Ni/+E	159/517	2
81.0333	N8	0.42	-Ni/+E	159/517	2
84.15	N8	0.42	-Ni/+E	159/517	2
87.2667	N8	0.421	-Ni/+E	159/517	2
90.3833	N8	0.421	-Ni/+E	159/517	2
93.5	N8	0.422	-Ni/+E	159/517	2
96.6167	N8	0.422	-Ni/+E	159/517	2
99.7333	N8	0.422	-Ni/+E	159/517	2
102.85	N8	0.422	-Ni/+E	159/517	2
105.967	N8	0.422	-Ni/+E	159/517	2
109.083	N8	0.423	-Ni/+E	159/517	2
112.2	N8	0.423	-Ni/+E	159/517	2
115.317	N8	0.423	-Ni/+E	159/517	2
118.433	N8	0.423	-Ni/+E	159/517	2
121.55	N8	0.423	-Ni/+E	159/517	2
124.667	N8	0.423	-Ni/+E	159/517	2
	N8		-Ni/+E	159/517	2
0	N14	0.181	-Ni/+E	159/517	3
3.11667	N14	0.188	-Ni/+E	159/517	3
6.23333	N14	0.199	-Ni/+E	159/517	3
9.35	N14	0.211	-Ni/+E	159/517	3
12.4667	N14	0.225	-Ni/+E	159/517	3
15.5833	N14	0.24	-Ni/+E	159/517	3
18.7	N14	0.262	-Ni/+E	159/517	3
21.8167	N14	0.29	-Ni/+E	159/517	3
24.9333	N14	0.32	-Ni/+E	159/517	3
28.05	N14	0.35	-Ni/+E	159/517	3
31.1667	N14	0.374	-Ni/+E	159/517	3
34.2833	N14	0.392	-Ni/+E	159/517	3
37.4	N14	0.404	-Ni/+E	159/517	3
40.5167	N14	0.413	-Ni/+E	159/517	3
43.6333	N14	0.419	-Ni/+E	159/517	3
46.75	N14	0.422	-Ni/+E	159/517	3
49.8667	N14	0.425	-Ni/+E	159/517	3
52.9833	N14	0.427	-Ni/+E	159/517	3
56.1	N14	0.429	-Ni/+E	159/517	3
59.2167	N14	0.43	-Ni/+E	159/517	3
62.3333	N14	0.431	-Ni/+E	159/517	3
65.45	N14	0.431	-Ni/+E	159/517	3
68.5667	N14	0.432	-Ni/+E	159/517	3
71.6833	N14	0.433	-Ni/+E	159/517	3
74.8	N14	0.433	-Ni/+E	159/517	3
77.9167	N14	0.434	-Ni/+E	159/517	3
81.0333	N14	0.434	-Ni/+E	159/517	3
84.15	N14	0.434	-Ni/+E	159/517	3
87.2667	N14	0.435	-Ni/+E	159/517	3
90.3833	N14	0.435	-Ni/+E	159/517	3
93.5	N14	0.435	-Ni/+E	159/517	3
96.6167	N14	0.435	-Ni/+E	159/517	3
99.7333	N14	0.435	-Ni/+E	159/517	3
102.85	N14	0.435	-Ni/+E	159/517	3
105.967	N14	0.435	-Ni/+E	159/517	3
109.083	N14	0.436	-Ni/+E	159/517	3
112.2	N14	0.436	-Ni/+E	159/517	3
115.317	N14	0.436	-Ni/+E	159/517	3
118.433	N14	0.436	-Ni/+E	159/517	3
121.55	N14	0.436	-Ni/+E	159/517	3
124.667	N14	0.437	-Ni/+E	159/517	3
	N14		-Ni/+E	159/517	3
0	O2	0.151	+Ni/-E	159/517	1
3.11667	O2	0.15	+Ni/-E	159/517	1
6.23333	O2	0.15	+Ni/-E	159/517	1
9.35	O2	0.149	+Ni/-E	159/517	1
12.4667	O2	0.15	+Ni/-E	159/517	1
15.5833	O2	0.15	+Ni/-E	159/517	1
18.7	O2	0.15	+Ni/-E	159/517	1
21.8167	O2	0.152	+Ni/-E	159/517	1
24.9333	O2	0.152	+Ni/-E	159/517	1
28.05	O2	0.154	+Ni/-E	159/517	1
31.1667	O2	0.155	+Ni/-E	159/517	1
34.2833	O2	0.156	+Ni/-E	159/517	1
37.4	O2	0.157	+Ni/-E	159/517	1
40.5167	O2	0.159	+Ni/-E	159/517	1
43.6333	O2	0.16	+Ni/-E	159/517	1
46.75	O2	0.161	+Ni/-E	159/517	1
49.8667	O2	0.162	+Ni/-E	159/517	1
52.9833	O2	0.163	+Ni/-E	159/517	1
56.1	O2	0.165	+Ni/-E	159/517	1
59.2167	O2	0.167	+Ni/-E	159/517	1
62.3333	O2	0.167	+Ni/-E	159/517	1
65.45	O2	0.169	+Ni/-E	159/517	1
68.5667	O2	0.171	+Ni/-E	159/517	1
71.6833	O2	0.171	+Ni/-E	159/517	1
74.8	O2	0.173	+Ni/-E	159/517	1
77.9167	O2	0.174	+Ni/-E	159/517	1
81.0333	O2	0.176	+Ni/-E	159/517	1
84.15	O2	0.177	+Ni/-E	159/517	1
87.2667	O2	0.179	+Ni/-E	159/517	1
90.3833	O2	0.18	+Ni/-E	159/517	1
93.5	O2	0.181	+Ni/-E	159/517	1
96.6167	O2	0.183	+Ni/-E	159/517	1
99.7333	O2	0.185	+Ni/-E	159/517	1
102.85	O2	0.186	+Ni/-E	159/517	1
105.967	O2	0.188	+Ni/-E	159/517	1
109.083	O2	0.189	+Ni/-E	159/517	1
112.2	O2	0.19	+Ni/-E	159/517	1
115.317	O2	0.191	+Ni/-E	159/517	1
118.433	O2	0.193	+Ni/-E	159/517	1
121.55	O2	0.194	+Ni/-E	159/517	1
124.667	O2	0.196	+Ni/-E	159/517	1
	O2		+Ni/-E	159/517	1
0	O8	0.149	+Ni/-E	159/517	2
3.11667	O8	0.148	+Ni/-E	159/517	2
6.23333	O8	0.147	+Ni/-E	159/517	2
9.35	O8	0.146	+Ni/-E	159/517	2
12.4667	O8	0.146	+Ni/-E	159/517	2
15.5833	O8	0.146	+Ni/-E	159/517	2
18.7	O8	0.146	+Ni/-E	159/517	2
21.8167	O8	0.146	+Ni/-E	159/517	2
24.9333	O8	0.146	+Ni/-E	159/517	2
28.05	O8	0.146	+Ni/-E	159/517	2
31.1667	O8	0.147	+Ni/-E	159/517	2
34.2833	O8	0.147	+Ni/-E	159/517	2
37.4	O8	0.148	+Ni/-E	159/517	2
40.5167	O8	0.149	+Ni/-E	159/517	2
43.6333	O8	0.149	+Ni/-E	159/517	2
46.75	O8	0.151	+Ni/-E	159/517	2
49.8667	O8	0.151	+Ni/-E	159/517	2
52.9833	O8	0.152	+Ni/-E	159/517	2
56.1	O8	0.153	+Ni/-E	159/517	2
59.2167	O8	0.154	+Ni/-E	159/517	2
62.3333	O8	0.155	+Ni/-E	159/517	2
65.45	O8	0.156	+Ni/-E	159/517	2
68.5667	O8	0.157	+Ni/-E	159/517	2
71.6833	O8	0.158	+Ni/-E	159/517	2
74.8	O8	0.159	+Ni/-E	159/517	2
77.9167	O8	0.16	+Ni/-E	159/517	2
81.0333	O8	0.161	+Ni/-E	159/517	2
84.15	O8	0.162	+Ni/-E	159/517	2
87.2667	O8	0.163	+Ni/-E	159/517	2
90.3833	O8	0.164	+Ni/-E	159/517	2
93.5	O8	0.165	+Ni/-E	159/517	2
96.6167	O8	0.166	+Ni/-E	159/517	2
99.7333	O8	0.168	+Ni/-E	159/517	2
102.85	O8	0.168	+Ni/-E	159/517	2
105.967	O8	0.17	+Ni/-E	159/517	2
109.083	O8	0.171	+Ni/-E	159/517	2
112.2	O8	0.172	+Ni/-E	159/517	2
115.317	O8	0.173	+Ni/-E	159/517	2
118.433	O8	0.174	+Ni/-E	159/517	2
121.55	O8	0.175	+Ni/-E	159/517	2
124.667	O8	0.176	+Ni/-E	159/517	2
	O8		+Ni/-E	159/517	2
0	O14	0.147	+Ni/-E	159/517	3
3.11667	O14	0.146	+Ni/-E	159/517	3
6.23333	O14	0.145	+Ni/-E	159/517	3
9.35	O14	0.144	+Ni/-E	159/517	3
12.4667	O14	0.144	+Ni/-E	159/517	3
15.5833	O14	0.145	+Ni/-E	159/517	3
18.7	O14	0.145	+Ni/-E	159/517	3
21.8167	O14	0.146	+Ni/-E	159/517	3
24.9333	O14	0.146	+Ni/-E	159/517	3
28.05	O14	0.147	+Ni/-E	159/517	3
31.1667	O14	0.148	+Ni/-E	159/517	3
34.2833	O14	0.149	+Ni/-E	159/517	3
37.4	O14	0.149	+Ni/-E	159/517	3
40.5167	O14	0.151	+Ni/-E	159/517	3
43.6333	O14	0.152	+Ni/-E	159/517	3
46.75	O14	0.153	+Ni/-E	159/517	3
49.8667	O14	0.153	+Ni/-E	159/517	3
52.9833	O14	0.154	+Ni/-E	159/517	3
56.1	O14	0.156	+Ni/-E	159/517	3
59.2167	O14	0.156	+Ni/-E	159/517	3
62.3333	O14	0.158	+Ni/-E	159/517	3
65.45	O14	0.159	+Ni/-E	159/517	3
68.5667	O14	0.159	+Ni/-E	159/517	3
71.6833	O14	0.161	+Ni/-E	159/517	3
74.8	O14	0.162	+Ni/-E	159/517	3
77.9167	O14	0.163	+Ni/-E	159/517	3
81.0333	O14	0.164	+Ni/-E	159/517	3
84.15	O14	0.165	+Ni/-E	159/517	3
87.2667	O14	0.166	+Ni/-E	159/517	3
90.3833	O14	0.167	+Ni/-E	159/517	3
93.5	O14	0.168	+Ni/-E	159/517	3
96.6167	O14	0.169	+Ni/-E	159/517	3
99.7333	O14	0.171	+Ni/-E	159/517	3
102.85	O14	0.172	+Ni/-E	159/517	3
105.967	O14	0.173	+Ni/-E	159/517	3
109.083	O14	0.174	+Ni/-E	159/517	3
112.2	O14	0.175	+Ni/-E	159/517	3
115.317	O14	0.176	+Ni/-E	159/517	3
118.433	O14	0.177	+Ni/-E	159/517	3
121.55	O14	0.178	+Ni/-E	159/517	3
124.667	O14	0.18	+Ni/-E	159/517	3
	O14		+Ni/-E	159/517	3
0	P2	0.175	+Ni/+E	159/517	1
3.11667	P2	0.182	+Ni/+E	159/517	1
6.23333	P2	0.192	+Ni/+E	159/517	1
9.35	P2	0.202	+Ni/+E	159/517	1
12.4667	P2	0.215	+Ni/+E	159/517	1
15.5833	P2	0.229	+Ni/+E	159/517	1
18.7	P2	0.245	+Ni/+E	159/517	1
21.8167	P2	0.269	+Ni/+E	159/517	1
24.9333	P2	0.294	+Ni/+E	159/517	1
28.05	P2	0.321	+Ni/+E	159/517	1
31.1667	P2	0.344	+Ni/+E	159/517	1
34.2833	P2	0.364	+Ni/+E	159/517	1
37.4	P2	0.38	+Ni/+E	159/517	1
40.5167	P2	0.39	+Ni/+E	159/517	1
43.6333	P2	0.399	+Ni/+E	159/517	1
46.75	P2	0.404	+Ni/+E	159/517	1
49.8667	P2	0.408	+Ni/+E	159/517	1
52.9833	P2	0.411	+Ni/+E	159/517	1
56.1	P2	0.413	+Ni/+E	159/517	1
59.2167	P2	0.415	+Ni/+E	159/517	1
62.3333	P2	0.415	+Ni/+E	159/517	1
65.45	P2	0.417	+Ni/+E	159/517	1
68.5667	P2	0.417	+Ni/+E	159/517	1
71.6833	P2	0.418	+Ni/+E	159/517	1
74.8	P2	0.418	+Ni/+E	159/517	1
77.9167	P2	0.418	+Ni/+E	159/517	1
81.0333	P2	0.419	+Ni/+E	159/517	1
84.15	P2	0.42	+Ni/+E	159/517	1
87.2667	P2	0.419	+Ni/+E	159/517	1
90.3833	P2	0.42	+Ni/+E	159/517	1
93.5	P2	0.42	+Ni/+E	159/517	1
96.6167	P2	0.42	+Ni/+E	159/517	1
99.7333	P2	0.42	+Ni/+E	159/517	1
102.85	P2	0.42	+Ni/+E	159/517	1
105.967	P2	0.42	+Ni/+E	159/517	1
109.083	P2	0.421	+Ni/+E	159/517	1
112.2	P2	0.42	+Ni/+E	159/517	1
115.317	P2	0.421	+Ni/+E	159/517	1
118.433	P2	0.421	+Ni/+E	159/517	1
121.55	P2	0.421	+Ni/+E	159/517	1
124.667	P2	0.421	+Ni/+E	159/517	1
	P2		+Ni/+E	159/517	1
0	P8	0.166	+Ni/+E	159/517	2
3.11667	P8	0.172	+Ni/+E	159/517	2
6.23333	P8	0.181	+Ni/+E	159/517	2
9.35	P8	0.191	+Ni/+E	159/517	2
12.4667	P8	0.202	+Ni/+E	159/517	2
15.5833	P8	0.213	+Ni/+E	159/517	2
18.7	P8	0.228	+Ni/+E	159/517	2
21.8167	P8	0.249	+Ni/+E	159/517	2
24.9333	P8	0.272	+Ni/+E	159/517	2
28.05	P8	0.295	+Ni/+E	159/517	2
31.1667	P8	0.32	+Ni/+E	159/517	2
34.2833	P8	0.343	+Ni/+E	159/517	2
37.4	P8	0.363	+Ni/+E	159/517	2
40.5167	P8	0.378	+Ni/+E	159/517	2
43.6333	P8	0.389	+Ni/+E	159/517	2
46.75	P8	0.396	+Ni/+E	159/517	2
49.8667	P8	0.401	+Ni/+E	159/517	2
52.9833	P8	0.405	+Ni/+E	159/517	2
56.1	P8	0.408	+Ni/+E	159/517	2
59.2167	P8	0.41	+Ni/+E	159/517	2
62.3333	P8	0.412	+Ni/+E	159/517	2
65.45	P8	0.414	+Ni/+E	159/517	2
68.5667	P8	0.415	+Ni/+E	159/517	2
71.6833	P8	0.416	+Ni/+E	159/517	2
74.8	P8	0.417	+Ni/+E	159/517	2
77.9167	P8	0.418	+Ni/+E	159/517	2
81.0333	P8	0.419	+Ni/+E	159/517	2
84.15	P8	0.419	+Ni/+E	159/517	2
87.2667	P8	0.42	+Ni/+E	159/517	2
90.3833	P8	0.42	+Ni/+E	159/517	2
93.5	P8	0.421	+Ni/+E	159/517	2
96.6167	P8	0.421	+Ni/+E	159/517	2
99.7333	P8	0.422	+Ni/+E	159/517	2
102.85	P8	0.422	+Ni/+E	159/517	2
105.967	P8	0.422	+Ni/+E	159/517	2
109.083	P8	0.423	+Ni/+E	159/517	2
112.2	P8	0.423	+Ni/+E	159/517	2
115.317	P8	0.423	+Ni/+E	159/517	2
118.433	P8	0.424	+Ni/+E	159/517	2
121.55	P8	0.424	+Ni/+E	159/517	2
124.667	P8	0.424	+Ni/+E	159/517	2
	P8		+Ni/+E	159/517	2
0	P14	0.156	+Ni/+E	159/517	3
3.11667	P14	0.162	+Ni/+E	159/517	3
6.23333	P14	0.171	+Ni/+E	159/517	3
9.35	P14	0.18	+Ni/+E	159/517	3
12.4667	P14	0.192	+Ni/+E	159/517	3
15.5833	P14	0.204	+Ni/+E	159/517	3
18.7	P14	0.22	+Ni/+E	159/517	3
21.8167	P14	0.24	+Ni/+E	159/517	3
24.9333	P14	0.263	+Ni/+E	159/517	3
28.05	P14	0.288	+Ni/+E	159/517	3
31.1667	P14	0.314	+Ni/+E	159/517	3
34.2833	P14	0.336	+Ni/+E	159/517	3
37.4	P14	0.354	+Ni/+E	159/517	3
40.5167	P14	0.366	+Ni/+E	159/517	3
43.6333	P14	0.376	+Ni/+E	159/517	3
46.75	P14	0.383	+Ni/+E	159/517	3
49.8667	P14	0.388	+Ni/+E	159/517	3
52.9833	P14	0.392	+Ni/+E	159/517	3
56.1	P14	0.395	+Ni/+E	159/517	3
59.2167	P14	0.397	+Ni/+E	159/517	3
62.3333	P14	0.399	+Ni/+E	159/517	3
65.45	P14	0.401	+Ni/+E	159/517	3
68.5667	P14	0.402	+Ni/+E	159/517	3
71.6833	P14	0.403	+Ni/+E	159/517	3
74.8	P14	0.404	+Ni/+E	159/517	3
77.9167	P14	0.405	+Ni/+E	159/517	3
81.0333	P14	0.405	+Ni/+E	159/517	3
84.15	P14	0.406	+Ni/+E	159/517	3
87.2667	P14	0.407	+Ni/+E	159/517	3
90.3833	P14	0.407	+Ni/+E	159/517	3
93.5	P14	0.407	+Ni/+E	159/517	3
96.6167	P14	0.408	+Ni/+E	159/517	3
99.7333	P14	0.408	+Ni/+E	159/517	3
102.85	P14	0.409	+Ni/+E	159/517	3
105.967	P14	0.409	+Ni/+E	159/517	3
109.083	P14	0.409	+Ni/+E	159/517	3
112.2	P14	0.409	+Ni/+E	159/517	3
115.317	P14	0.41	+Ni/+E	159/517	3
118.433	P14	0.41	+Ni/+E	159/517	3
121.55	P14	0.41	+Ni/+E	159/517	3
124.667	P14	0.41	+Ni/+E	159/517	3
	P14		+Ni/+E	159/517	3
0	I1	0.168	-Ni/-E	167/513	1
3.11667	I1	0.169	-Ni/-E	167/513	1
6.23333	I1	0.171	-Ni/-E	167/513	1
9.35	I1	0.175	-Ni/-E	167/513	1
12.4667	I1	0.179	-Ni/-E	167/513	1
15.5833	I1	0.183	-Ni/-E	167/513	1
18.7	I1	0.188	-Ni/-E	167/513	1
21.8167	I1	0.193	-Ni/-E	167/513	1
24.9333	I1	0.198	-Ni/-E	167/513	1
28.05	I1	0.203	-Ni/-E	167/513	1
31.1667	I1	0.208	-Ni/-E	167/513	1
34.2833	I1	0.214	-Ni/-E	167/513	1
37.4	I1	0.22	-Ni/-E	167/513	1
40.5167	I1	0.227	-Ni/-E	167/513	1
43.6333	I1	0.234	-Ni/-E	167/513	1
46.75	I1	0.242	-Ni/-E	167/513	1
49.8667	I1	0.25	-Ni/-E	167/513	1
52.9833	I1	0.257	-Ni/-E	167/513	1
56.1	I1	0.266	-Ni/-E	167/513	1
59.2167	I1	0.275	-Ni/-E	167/513	1
62.3333	I1	0.284	-Ni/-E	167/513	1
65.45	I1	0.293	-Ni/-E	167/513	1
68.5667	I1	0.302	-Ni/-E	167/513	1
71.6833	I1	0.31	-Ni/-E	167/513	1
74.8	I1	0.319	-Ni/-E	167/513	1
77.9167	I1	0.326	-Ni/-E	167/513	1
81.0333	I1	0.334	-Ni/-E	167/513	1
84.15	I1	0.34	-Ni/-E	167/513	1
87.2667	I1	0.346	-Ni/-E	167/513	1
90.3833	I1	0.352	-Ni/-E	167/513	1
93.5	I1	0.357	-Ni/-E	167/513	1
96.6167	I1	0.362	-Ni/-E	167/513	1
99.7333	I1	0.366	-Ni/-E	167/513	1
102.85	I1	0.369	-Ni/-E	167/513	1
105.967	I1	0.373	-Ni/-E	167/513	1
109.083	I1	0.376	-Ni/-E	167/513	1
112.2	I1	0.378	-Ni/-E	167/513	1
115.317	I1	0.38	-Ni/-E	167/513	1
118.433	I1	0.382	-Ni/-E	167/513	1
121.55	I1	0.383	-Ni/-E	167/513	1
124.667	I1	0.385	-Ni/-E	167/513	1
	I1		-Ni/-E	167/513	1
0	I9	0.168	-Ni/-E	167/513	2
3.11667	I9	0.17	-Ni/-E	167/513	2
6.23333	I9	0.174	-Ni/-E	167/513	2
9.35	I9	0.177	-Ni/-E	167/513	2
12.4667	I9	0.181	-Ni/-E	167/513	2
15.5833	I9	0.186	-Ni/-E	167/513	2
18.7	I9	0.19	-Ni/-E	167/513	2
21.8167	I9	0.195	-Ni/-E	167/513	2
24.9333	I9	0.201	-Ni/-E	167/513	2
28.05	I9	0.207	-Ni/-E	167/513	2
31.1667	I9	0.213	-Ni/-E	167/513	2
34.2833	I9	0.22	-Ni/-E	167/513	2
37.4	I9	0.228	-Ni/-E	167/513	2
40.5167	I9	0.237	-Ni/-E	167/513	2
43.6333	I9	0.246	-Ni/-E	167/513	2
46.75	I9	0.256	-Ni/-E	167/513	2
49.8667	I9	0.265	-Ni/-E	167/513	2
52.9833	I9	0.275	-Ni/-E	167/513	2
56.1	I9	0.284	-Ni/-E	167/513	2
59.2167	I9	0.294	-Ni/-E	167/513	2
62.3333	I9	0.304	-Ni/-E	167/513	2
65.45	I9	0.313	-Ni/-E	167/513	2
68.5667	I9	0.322	-Ni/-E	167/513	2
71.6833	I9	0.33	-Ni/-E	167/513	2
74.8	I9	0.338	-Ni/-E	167/513	2
77.9167	I9	0.345	-Ni/-E	167/513	2
81.0333	I9	0.352	-Ni/-E	167/513	2
84.15	I9	0.358	-Ni/-E	167/513	2
87.2667	I9	0.363	-Ni/-E	167/513	2
90.3833	I9	0.368	-Ni/-E	167/513	2
93.5	I9	0.372	-Ni/-E	167/513	2
96.6167	I9	0.376	-Ni/-E	167/513	2
99.7333	I9	0.379	-Ni/-E	167/513	2
102.85	I9	0.381	-Ni/-E	167/513	2
105.967	I9	0.385	-Ni/-E	167/513	2
109.083	I9	0.387	-Ni/-E	167/513	2
112.2	I9	0.388	-Ni/-E	167/513	2
115.317	I9	0.39	-Ni/-E	167/513	2
118.433	I9	0.392	-Ni/-E	167/513	2
121.55	I9	0.392	-Ni/-E	167/513	2
124.667	I9	0.394	-Ni/-E	167/513	2
	I9		-Ni/-E	167/513	2
0	I17	0.178	-Ni/-E	167/513	3
3.11667	I17	0.18	-Ni/-E	167/513	3
6.23333	I17	0.182	-Ni/-E	167/513	3
9.35	I17	0.185	-Ni/-E	167/513	3
12.4667	I17	0.188	-Ni/-E	167/513	3
15.5833	I17	0.193	-Ni/-E	167/513	3
18.7	I17	0.197	-Ni/-E	167/513	3
21.8167	I17	0.202	-Ni/-E	167/513	3
24.9333	I17	0.206	-Ni/-E	167/513	3
28.05	I17	0.213	-Ni/-E	167/513	3
31.1667	I17	0.219	-Ni/-E	167/513	3
34.2833	I17	0.226	-Ni/-E	167/513	3
37.4	I17	0.235	-Ni/-E	167/513	3
40.5167	I17	0.244	-Ni/-E	167/513	3
43.6333	I17	0.253	-Ni/-E	167/513	3
46.75	I17	0.263	-Ni/-E	167/513	3
49.8667	I17	0.271	-Ni/-E	167/513	3
52.9833	I17	0.28	-Ni/-E	167/513	3
56.1	I17	0.289	-Ni/-E	167/513	3
59.2167	I17	0.299	-Ni/-E	167/513	3
62.3333	I17	0.308	-Ni/-E	167/513	3
65.45	I17	0.317	-Ni/-E	167/513	3
68.5667	I17	0.325	-Ni/-E	167/513	3
71.6833	I17	0.333	-Ni/-E	167/513	3
74.8	I17	0.34	-Ni/-E	167/513	3
77.9167	I17	0.346	-Ni/-E	167/513	3
81.0333	I17	0.353	-Ni/-E	167/513	3
84.15	I17	0.359	-Ni/-E	167/513	3
87.2667	I17	0.363	-Ni/-E	167/513	3
90.3833	I17	0.368	-Ni/-E	167/513	3
93.5	I17	0.371	-Ni/-E	167/513	3
96.6167	I17	0.374	-Ni/-E	167/513	3
99.7333	I17	0.378	-Ni/-E	167/513	3
102.85	I17	0.38	-Ni/-E	167/513	3
105.967	I17	0.382	-Ni/-E	167/513	3
109.083	I17	0.384	-Ni/-E	167/513	3
112.2	I17	0.385	-Ni/-E	167/513	3
115.317	I17	0.387	-Ni/-E	167/513	3
118.433	I17	0.388	-Ni/-E	167/513	3
121.55	I17	0.389	-Ni/-E	167/513	3
124.667	I17	0.39	-Ni/-E	167/513	3
	I17		-Ni/-E	167/513	3
0	J1	0.177	-Ni/+E	167/513	1
3.11667	J1	0.177	-Ni/+E	167/513	1
6.23333	J1	0.179	-Ni/+E	167/513	1
9.35	J1	0.182	-Ni/+E	167/513	1
12.4667	J1	0.185	-Ni/+E	167/513	1
15.5833	J1	0.189	-Ni/+E	167/513	1
18.7	J1	0.194	-Ni/+E	167/513	1
21.8167	J1	0.198	-Ni/+E	167/513	1
24.9333	J1	0.202	-Ni/+E	167/513	1
28.05	J1	0.206	-Ni/+E	167/513	1
31.1667	J1	0.211	-Ni/+E	167/513	1
34.2833	J1	0.216	-Ni/+E	167/513	1
37.4	J1	0.222	-Ni/+E	167/513	1
40.5167	J1	0.228	-Ni/+E	167/513	1
43.6333	J1	0.234	-Ni/+E	167/513	1
46.75	J1	0.24	-Ni/+E	167/513	1
49.8667	J1	0.248	-Ni/+E	167/513	1
52.9833	J1	0.255	-Ni/+E	167/513	1
56.1	J1	0.263	-Ni/+E	167/513	1
59.2167	J1	0.271	-Ni/+E	167/513	1
62.3333	J1	0.279	-Ni/+E	167/513	1
65.45	J1	0.287	-Ni/+E	167/513	1
68.5667	J1	0.295	-Ni/+E	167/513	1
71.6833	J1	0.304	-Ni/+E	167/513	1
74.8	J1	0.312	-Ni/+E	167/513	1
77.9167	J1	0.32	-Ni/+E	167/513	1
81.0333	J1	0.328	-Ni/+E	167/513	1
84.15	J1	0.336	-Ni/+E	167/513	1
87.2667	J1	0.342	-Ni/+E	167/513	1
90.3833	J1	0.349	-Ni/+E	167/513	1
93.5	J1	0.355	-Ni/+E	167/513	1
96.6167	J1	0.361	-Ni/+E	167/513	1
99.7333	J1	0.366	-Ni/+E	167/513	1
102.85	J1	0.37	-Ni/+E	167/513	1
105.967	J1	0.375	-Ni/+E	167/513	1
109.083	J1	0.379	-Ni/+E	167/513	1
112.2	J1	0.383	-Ni/+E	167/513	1
115.317	J1	0.385	-Ni/+E	167/513	1
118.433	J1	0.388	-Ni/+E	167/513	1
121.55	J1	0.391	-Ni/+E	167/513	1
124.667	J1	0.393	-Ni/+E	167/513	1
	J1		-Ni/+E	167/513	1
0	J9	0.172	-Ni/+E	167/513	2
3.11667	J9	0.174	-Ni/+E	167/513	2
6.23333	J9	0.176	-Ni/+E	167/513	2
9.35	J9	0.177	-Ni/+E	167/513	2
12.4667	J9	0.182	-Ni/+E	167/513	2
15.5833	J9	0.185	-Ni/+E	167/513	2
18.7	J9	0.187	-Ni/+E	167/513	2
21.8167	J9	0.192	-Ni/+E	167/513	2
24.9333	J9	0.196	-Ni/+E	167/513	2
28.05	J9	0.201	-Ni/+E	167/513	2
31.1667	J9	0.207	-Ni/+E	167/513	2
34.2833	J9	0.212	-Ni/+E	167/513	2
37.4	J9	0.218	-Ni/+E	167/513	2
40.5167	J9	0.225	-Ni/+E	167/513	2
43.6333	J9	0.232	-Ni/+E	167/513	2
46.75	J9	0.24	-Ni/+E	167/513	2
49.8667	J9	0.249	-Ni/+E	167/513	2
52.9833	J9	0.258	-Ni/+E	167/513	2
56.1	J9	0.266	-Ni/+E	167/513	2
59.2167	J9	0.275	-Ni/+E	167/513	2
62.3333	J9	0.284	-Ni/+E	167/513	2
65.45	J9	0.293	-Ni/+E	167/513	2
68.5667	J9	0.302	-Ni/+E	167/513	2
71.6833	J9	0.311	-Ni/+E	167/513	2
74.8	J9	0.319	-Ni/+E	167/513	2
77.9167	J9	0.327	-Ni/+E	167/513	2
81.0333	J9	0.335	-Ni/+E	167/513	2
84.15	J9	0.343	-Ni/+E	167/513	2
87.2667	J9	0.349	-Ni/+E	167/513	2
90.3833	J9	0.356	-Ni/+E	167/513	2
93.5	J9	0.362	-Ni/+E	167/513	2
96.6167	J9	0.368	-Ni/+E	167/513	2
99.7333	J9	0.373	-Ni/+E	167/513	2
102.85	J9	0.378	-Ni/+E	167/513	2
105.967	J9	0.382	-Ni/+E	167/513	2
109.083	J9	0.386	-Ni/+E	167/513	2
112.2	J9	0.389	-Ni/+E	167/513	2
115.317	J9	0.392	-Ni/+E	167/513	2
118.433	J9	0.395	-Ni/+E	167/513	2
121.55	J9	0.397	-Ni/+E	167/513	2
124.667	J9	0.399	-Ni/+E	167/513	2
	J9		-Ni/+E	167/513	2
0	J17	0.201	-Ni/+E	167/513	3
3.11667	J17	0.201	-Ni/+E	167/513	3
6.23333	J17	0.203	-Ni/+E	167/513	3
9.35	J17	0.203	-Ni/+E	167/513	3
12.4667	J17	0.206	-Ni/+E	167/513	3
15.5833	J17	0.21	-Ni/+E	167/513	3
18.7	J17	0.213	-Ni/+E	167/513	3
21.8167	J17	0.217	-Ni/+E	167/513	3
24.9333	J17	0.222	-Ni/+E	167/513	3
28.05	J17	0.225	-Ni/+E	167/513	3
31.1667	J17	0.23	-Ni/+E	167/513	3
34.2833	J17	0.234	-Ni/+E	167/513	3
37.4	J17	0.24	-Ni/+E	167/513	3
40.5167	J17	0.246	-Ni/+E	167/513	3
43.6333	J17	0.254	-Ni/+E	167/513	3
46.75	J17	0.261	-Ni/+E	167/513	3
49.8667	J17	0.268	-Ni/+E	167/513	3
52.9833	J17	0.277	-Ni/+E	167/513	3
56.1	J17	0.283	-Ni/+E	167/513	3
59.2167	J17	0.292	-Ni/+E	167/513	3
62.3333	J17	0.3	-Ni/+E	167/513	3
65.45	J17	0.308	-Ni/+E	167/513	3
68.5667	J17	0.316	-Ni/+E	167/513	3
71.6833	J17	0.324	-Ni/+E	167/513	3
74.8	J17	0.331	-Ni/+E	167/513	3
77.9167	J17	0.337	-Ni/+E	167/513	3
81.0333	J17	0.345	-Ni/+E	167/513	3
84.15	J17	0.352	-Ni/+E	167/513	3
87.2667	J17	0.358	-Ni/+E	167/513	3
90.3833	J17	0.364	-Ni/+E	167/513	3
93.5	J17	0.37	-Ni/+E	167/513	3
96.6167	J17	0.375	-Ni/+E	167/513	3
99.7333	J17	0.379	-Ni/+E	167/513	3
102.85	J17	0.383	-Ni/+E	167/513	3
105.967	J17	0.386	-Ni/+E	167/513	3
109.083	J17	0.39	-Ni/+E	167/513	3
112.2	J17	0.393	-Ni/+E	167/513	3
115.317	J17	0.396	-Ni/+E	167/513	3
118.433	J17	0.398	-Ni/+E	167/513	3
121.55	J17	0.4	-Ni/+E	167/513	3
124.667	J17	0.402	-Ni/+E	167/513	3
	J17		-Ni/+E	167/513	3
0	K1	0.17	+Ni/-E	167/513	1
3.11667	K1	0.176	+Ni/-E	167/513	1
6.23333	K1	0.182	+Ni/-E	167/513	1
9.35	K1	0.19	+Ni/-E	167/513	1
12.4667	K1	0.198	+Ni/-E	167/513	1
15.5833	K1	0.207	+Ni/-E	167/513	1
18.7	K1	0.216	+Ni/-E	167/513	1
21.8167	K1	0.228	+Ni/-E	167/513	1
24.9333	K1	0.242	+Ni/-E	167/513	1
28.05	K1	0.258	+Ni/-E	167/513	1
31.1667	K1	0.276	+Ni/-E	167/513	1
34.2833	K1	0.294	+Ni/-E	167/513	1
37.4	K1	0.312	+Ni/-E	167/513	1
40.5167	K1	0.33	+Ni/-E	167/513	1
43.6333	K1	0.347	+Ni/-E	167/513	1
46.75	K1	0.36	+Ni/-E	167/513	1
49.8667	K1	0.372	+Ni/-E	167/513	1
52.9833	K1	0.38	+Ni/-E	167/513	1
56.1	K1	0.387	+Ni/-E	167/513	1
59.2167	K1	0.391	+Ni/-E	167/513	1
62.3333	K1	0.395	+Ni/-E	167/513	1
65.45	K1	0.397	+Ni/-E	167/513	1
68.5667	K1	0.399	+Ni/-E	167/513	1
71.6833	K1	0.4	+Ni/-E	167/513	1
74.8	K1	0.401	+Ni/-E	167/513	1
77.9167	K1	0.401	+Ni/-E	167/513	1
81.0333	K1	0.402	+Ni/-E	167/513	1
84.15	K1	0.402	+Ni/-E	167/513	1
87.2667	K1	0.403	+Ni/-E	167/513	1
90.3833	K1	0.403	+Ni/-E	167/513	1
93.5	K1	0.403	+Ni/-E	167/513	1
96.6167	K1	0.403	+Ni/-E	167/513	1
99.7333	K1	0.404	+Ni/-E	167/513	1
102.85	K1	0.404	+Ni/-E	167/513	1
105.967	K1	0.404	+Ni/-E	167/513	1
109.083	K1	0.404	+Ni/-E	167/513	1
112.2	K1	0.405	+Ni/-E	167/513	1
115.317	K1	0.405	+Ni/-E	167/513	1
118.433	K1	0.405	+Ni/-E	167/513	1
121.55	K1	0.405	+Ni/-E	167/513	1
124.667	K1	0.405	+Ni/-E	167/513	1
	K1		+Ni/-E	167/513	1
0	K9	0.188	+Ni/-E	167/513	2
3.11667	K9	0.191	+Ni/-E	167/513	2
6.23333	K9	0.195	+Ni/-E	167/513	2
9.35	K9	0.2	+Ni/-E	167/513	2
12.4667	K9	0.205	+Ni/-E	167/513	2
15.5833	K9	0.21	+Ni/-E	167/513	2
18.7	K9	0.218	+Ni/-E	167/513	2
21.8167	K9	0.226	+Ni/-E	167/513	2
24.9333	K9	0.236	+Ni/-E	167/513	2
28.05	K9	0.249	+Ni/-E	167/513	2
31.1667	K9	0.263	+Ni/-E	167/513	2
34.2833	K9	0.279	+Ni/-E	167/513	2
37.4	K9	0.294	+Ni/-E	167/513	2
40.5167	K9	0.312	+Ni/-E	167/513	2
43.6333	K9	0.329	+Ni/-E	167/513	2
46.75	K9	0.345	+Ni/-E	167/513	2
49.8667	K9	0.361	+Ni/-E	167/513	2
52.9833	K9	0.373	+Ni/-E	167/513	2
56.1	K9	0.385	+Ni/-E	167/513	2
59.2167	K9	0.395	+Ni/-E	167/513	2
62.3333	K9	0.402	+Ni/-E	167/513	2
65.45	K9	0.408	+Ni/-E	167/513	2
68.5667	K9	0.412	+Ni/-E	167/513	2
71.6833	K9	0.415	+Ni/-E	167/513	2
74.8	K9	0.417	+Ni/-E	167/513	2
77.9167	K9	0.419	+Ni/-E	167/513	2
81.0333	K9	0.42	+Ni/-E	167/513	2
84.15	K9	0.42	+Ni/-E	167/513	2
87.2667	K9	0.422	+Ni/-E	167/513	2
90.3833	K9	0.422	+Ni/-E	167/513	2
93.5	K9	0.423	+Ni/-E	167/513	2
96.6167	K9	0.422	+Ni/-E	167/513	2
99.7333	K9	0.424	+Ni/-E	167/513	2
102.85	K9	0.424	+Ni/-E	167/513	2
105.967	K9	0.424	+Ni/-E	167/513	2
109.083	K9	0.424	+Ni/-E	167/513	2
112.2	K9	0.424	+Ni/-E	167/513	2
115.317	K9	0.424	+Ni/-E	167/513	2
118.433	K9	0.424	+Ni/-E	167/513	2
121.55	K9	0.425	+Ni/-E	167/513	2
124.667	K9	0.425	+Ni/-E	167/513	2
	K9		+Ni/-E	167/513	2
0	K17	0.174	+Ni/-E	167/513	3
3.11667	K17	0.178	+Ni/-E	167/513	3
6.23333	K17	0.183	+Ni/-E	167/513	3
9.35	K17	0.187	+Ni/-E	167/513	3
12.4667	K17	0.193	+Ni/-E	167/513	3
15.5833	K17	0.199	+Ni/-E	167/513	3
18.7	K17	0.207	+Ni/-E	167/513	3
21.8167	K17	0.216	+Ni/-E	167/513	3
24.9333	K17	0.226	+Ni/-E	167/513	3
28.05	K17	0.239	+Ni/-E	167/513	3
31.1667	K17	0.253	+Ni/-E	167/513	3
34.2833	K17	0.267	+Ni/-E	167/513	3
37.4	K17	0.283	+Ni/-E	167/513	3
40.5167	K17	0.299	+Ni/-E	167/513	3
43.6333	K17	0.315	+Ni/-E	167/513	3
46.75	K17	0.33	+Ni/-E	167/513	3
49.8667	K17	0.345	+Ni/-E	167/513	3
52.9833	K17	0.356	+Ni/-E	167/513	3
56.1	K17	0.367	+Ni/-E	167/513	3
59.2167	K17	0.375	+Ni/-E	167/513	3
62.3333	K17	0.382	+Ni/-E	167/513	3
65.45	K17	0.387	+Ni/-E	167/513	3
68.5667	K17	0.39	+Ni/-E	167/513	3
71.6833	K17	0.393	+Ni/-E	167/513	3
74.8	K17	0.395	+Ni/-E	167/513	3
77.9167	K17	0.396	+Ni/-E	167/513	3
81.0333	K17	0.398	+Ni/-E	167/513	3
84.15	K17	0.398	+Ni/-E	167/513	3
87.2667	K17	0.399	+Ni/-E	167/513	3
90.3833	K17	0.4	+Ni/-E	167/513	3
93.5	K17	0.4	+Ni/-E	167/513	3
96.6167	K17	0.401	+Ni/-E	167/513	3
99.7333	K17	0.401	+Ni/-E	167/513	3
102.85	K17	0.402	+Ni/-E	167/513	3
105.967	K17	0.402	+Ni/-E	167/513	3
109.083	K17	0.402	+Ni/-E	167/513	3
112.2	K17	0.403	+Ni/-E	167/513	3
115.317	K17	0.402	+Ni/-E	167/513	3
118.433	K17	0.403	+Ni/-E	167/513	3
121.55	K17	0.403	+Ni/-E	167/513	3
124.667	K17	0.403	+Ni/-E	167/513	3
	K17		+Ni/-E	167/513	3
0	L1	0.19	+Ni/+E	167/513	1
3.11667	L1	0.188	+Ni/+E	167/513	1
6.23333	L1	0.19	+Ni/+E	167/513	1
9.35	L1	0.193	+Ni/+E	167/513	1
12.4667	L1	0.195	+Ni/+E	167/513	1
15.5833	L1	0.199	+Ni/+E	167/513	1
18.7	L1	0.202	+Ni/+E	167/513	1
21.8167	L1	0.207	+Ni/+E	167/513	1
24.9333	L1	0.211	+Ni/+E	167/513	1
28.05	L1	0.215	+Ni/+E	167/513	1
31.1667	L1	0.22	+Ni/+E	167/513	1
34.2833	L1	0.225	+Ni/+E	167/513	1
37.4	L1	0.229	+Ni/+E	167/513	1
40.5167	L1	0.234	+Ni/+E	167/513	1
43.6333	L1	0.24	+Ni/+E	167/513	1
46.75	L1	0.246	+Ni/+E	167/513	1
49.8667	L1	0.254	+Ni/+E	167/513	1
52.9833	L1	0.261	+Ni/+E	167/513	1
56.1	L1	0.268	+Ni/+E	167/513	1
59.2167	L1	0.275	+Ni/+E	167/513	1
62.3333	L1	0.283	+Ni/+E	167/513	1
65.45	L1	0.29	+Ni/+E	167/513	1
68.5667	L1	0.298	+Ni/+E	167/513	1
71.6833	L1	0.306	+Ni/+E	167/513	1
74.8	L1	0.314	+Ni/+E	167/513	1
77.9167	L1	0.322	+Ni/+E	167/513	1
81.0333	L1	0.33	+Ni/+E	167/513	1
84.15	L1	0.338	+Ni/+E	167/513	1
87.2667	L1	0.345	+Ni/+E	167/513	1
90.3833	L1	0.352	+Ni/+E	167/513	1
93.5	L1	0.358	+Ni/+E	167/513	1
96.6167	L1	0.365	+Ni/+E	167/513	1
99.7333	L1	0.371	+Ni/+E	167/513	1
102.85	L1	0.376	+Ni/+E	167/513	1
105.967	L1	0.381	+Ni/+E	167/513	1
109.083	L1	0.386	+Ni/+E	167/513	1
112.2	L1	0.391	+Ni/+E	167/513	1
115.317	L1	0.394	+Ni/+E	167/513	1
118.433	L1	0.398	+Ni/+E	167/513	1
121.55	L1	0.401	+Ni/+E	167/513	1
124.667	L1	0.404	+Ni/+E	167/513	1
	L1		+Ni/+E	167/513	1
0	L9	0.173	+Ni/+E	167/513	2
3.11667	L9	0.175	+Ni/+E	167/513	2
6.23333	L9	0.177	+Ni/+E	167/513	2
9.35	L9	0.18	+Ni/+E	167/513	2
12.4667	L9	0.182	+Ni/+E	167/513	2
15.5833	L9	0.184	+Ni/+E	167/513	2
18.7	L9	0.187	+Ni/+E	167/513	2
21.8167	L9	0.192	+Ni/+E	167/513	2
24.9333	L9	0.196	+Ni/+E	167/513	2
28.05	L9	0.201	+Ni/+E	167/513	2
31.1667	L9	0.206	+Ni/+E	167/513	2
34.2833	L9	0.211	+Ni/+E	167/513	2
37.4	L9	0.217	+Ni/+E	167/513	2
40.5167	L9	0.224	+Ni/+E	167/513	2
43.6333	L9	0.231	+Ni/+E	167/513	2
46.75	L9	0.238	+Ni/+E	167/513	2
49.8667	L9	0.247	+Ni/+E	167/513	2
52.9833	L9	0.255	+Ni/+E	167/513	2
56.1	L9	0.263	+Ni/+E	167/513	2
59.2167	L9	0.271	+Ni/+E	167/513	2
62.3333	L9	0.279	+Ni/+E	167/513	2
65.45	L9	0.287	+Ni/+E	167/513	2
68.5667	L9	0.296	+Ni/+E	167/513	2
71.6833	L9	0.305	+Ni/+E	167/513	2
74.8	L9	0.313	+Ni/+E	167/513	2
77.9167	L9	0.321	+Ni/+E	167/513	2
81.0333	L9	0.328	+Ni/+E	167/513	2
84.15	L9	0.336	+Ni/+E	167/513	2
87.2667	L9	0.343	+Ni/+E	167/513	2
90.3833	L9	0.35	+Ni/+E	167/513	2
93.5	L9	0.356	+Ni/+E	167/513	2
96.6167	L9	0.362	+Ni/+E	167/513	2
99.7333	L9	0.367	+Ni/+E	167/513	2
102.85	L9	0.371	+Ni/+E	167/513	2
105.967	L9	0.376	+Ni/+E	167/513	2
109.083	L9	0.38	+Ni/+E	167/513	2
112.2	L9	0.384	+Ni/+E	167/513	2
115.317	L9	0.387	+Ni/+E	167/513	2
118.433	L9	0.389	+Ni/+E	167/513	2
121.55	L9	0.392	+Ni/+E	167/513	2
124.667	L9	0.395	+Ni/+E	167/513	2
	L9		+Ni/+E	167/513	2
0	L17	0.169	+Ni/+E	167/513	3
3.11667	L17	0.17	+Ni/+E	167/513	3
6.23333	L17	0.172	+Ni/+E	167/513	3
9.35	L17	0.173	+Ni/+E	167/513	3
12.4667	L17	0.175	+Ni/+E	167/513	3
15.5833	L17	0.179	+Ni/+E	167/513	3
18.7	L17	0.183	+Ni/+E	167/513	3
21.8167	L17	0.187	+Ni/+E	167/513	3
24.9333	L17	0.191	+Ni/+E	167/513	3
28.05	L17	0.196	+Ni/+E	167/513	3
31.1667	L17	0.202	+Ni/+E	167/513	3
34.2833	L17	0.207	+Ni/+E	167/513	3
37.4	L17	0.213	+Ni/+E	167/513	3
40.5167	L17	0.22	+Ni/+E	167/513	3
43.6333	L17	0.228	+Ni/+E	167/513	3
46.75	L17	0.234	+Ni/+E	167/513	3
49.8667	L17	0.243	+Ni/+E	167/513	3
52.9833	L17	0.251	+Ni/+E	167/513	3
56.1	L17	0.259	+Ni/+E	167/513	3
59.2167	L17	0.267	+Ni/+E	167/513	3
62.3333	L17	0.275	+Ni/+E	167/513	3
65.45	L17	0.283	+Ni/+E	167/513	3
68.5667	L17	0.292	+Ni/+E	167/513	3
71.6833	L17	0.3	+Ni/+E	167/513	3
74.8	L17	0.308	+Ni/+E	167/513	3
77.9167	L17	0.315	+Ni/+E	167/513	3
81.0333	L17	0.322	+Ni/+E	167/513	3
84.15	L17	0.329	+Ni/+E	167/513	3
87.2667	L17	0.335	+Ni/+E	167/513	3
90.3833	L17	0.341	+Ni/+E	167/513	3
93.5	L17	0.345	+Ni/+E	167/513	3
96.6167	L17	0.35	+Ni/+E	167/513	3
99.7333	L17	0.354	+Ni/+E	167/513	3
102.85	L17	0.358	+Ni/+E	167/513	3
105.967	L17	0.361	+Ni/+E	167/513	3
109.083	L17	0.364	+Ni/+E	167/513	3
112.2	L17	0.367	+Ni/+E	167/513	3
115.317	L17	0.369	+Ni/+E	167/513	3
118.433	L17	0.371	+Ni/+E	167/513	3
121.55	L17	0.373	+Ni/+E	167/513	3
124.667	L17	0.374	+Ni/+E	167/513	3
	L17		+Ni/+E	167/513	3
0	E3	0.177	-Ni/-E	167/517	1
3.11667	E3	0.184	-Ni/-E	167/517	1
6.23333	E3	0.193	-Ni/-E	167/517	1
9.35	E3	0.204	-Ni/-E	167/517	1
12.4667	E3	0.216	-Ni/-E	167/517	1
15.5833	E3	0.23	-Ni/-E	167/517	1
18.7	E3	0.25	-Ni/-E	167/517	1
21.8167	E3	0.275	-Ni/-E	167/517	1
24.9333	E3	0.304	-Ni/-E	167/517	1
28.05	E3	0.335	-Ni/-E	167/517	1
31.1667	E3	0.362	-Ni/-E	167/517	1
34.2833	E3	0.384	-Ni/-E	167/517	1
37.4	E3	0.396	-Ni/-E	167/517	1
40.5167	E3	0.403	-Ni/-E	167/517	1
43.6333	E3	0.406	-Ni/-E	167/517	1
46.75	E3	0.407	-Ni/-E	167/517	1
49.8667	E3	0.408	-Ni/-E	167/517	1
52.9833	E3	0.408	-Ni/-E	167/517	1
56.1	E3	0.409	-Ni/-E	167/517	1
59.2167	E3	0.409	-Ni/-E	167/517	1
62.3333	E3	0.409	-Ni/-E	167/517	1
65.45	E3	0.41	-Ni/-E	167/517	1
68.5667	E3	0.41	-Ni/-E	167/517	1
71.6833	E3	0.41	-Ni/-E	167/517	1
74.8	E3	0.41	-Ni/-E	167/517	1
77.9167	E3	0.41	-Ni/-E	167/517	1
81.0333	E3	0.411	-Ni/-E	167/517	1
84.15	E3	0.411	-Ni/-E	167/517	1
87.2667	E3	0.411	-Ni/-E	167/517	1
90.3833	E3	0.411	-Ni/-E	167/517	1
93.5	E3	0.411	-Ni/-E	167/517	1
96.6167	E3	0.411	-Ni/-E	167/517	1
99.7333	E3	0.411	-Ni/-E	167/517	1
102.85	E3	0.411	-Ni/-E	167/517	1
105.967	E3	0.412	-Ni/-E	167/517	1
109.083	E3	0.412	-Ni/-E	167/517	1
112.2	E3	0.411	-Ni/-E	167/517	1
115.317	E3	0.411	-Ni/-E	167/517	1
118.433	E3	0.412	-Ni/-E	167/517	1
121.55	E3	0.412	-Ni/-E	167/517	1
124.667	E3	0.411	-Ni/-E	167/517	1
	E3		-Ni/-E	167/517	1
0	E11	0.193	-Ni/-E	167/517	2
3.11667	E11	0.196	-Ni/-E	167/517	2
6.23333	E11	0.202	-Ni/-E	167/517	2
9.35	E11	0.21	-Ni/-E	167/517	2
12.4667	E11	0.219	-Ni/-E	167/517	2
15.5833	E11	0.226	-Ni/-E	167/517	2
18.7	E11	0.237	-Ni/-E	167/517	2
21.8167	E11	0.25	-Ni/-E	167/517	2
24.9333	E11	0.267	-Ni/-E	167/517	2
28.05	E11	0.287	-Ni/-E	167/517	2
31.1667	E11	0.309	-Ni/-E	167/517	2
34.2833	E11	0.334	-Ni/-E	167/517	2
37.4	E11	0.359	-Ni/-E	167/517	2
40.5167	E11	0.38	-Ni/-E	167/517	2
43.6333	E11	0.397	-Ni/-E	167/517	2
46.75	E11	0.408	-Ni/-E	167/517	2
49.8667	E11	0.416	-Ni/-E	167/517	2
52.9833	E11	0.42	-Ni/-E	167/517	2
56.1	E11	0.422	-Ni/-E	167/517	2
59.2167	E11	0.424	-Ni/-E	167/517	2
62.3333	E11	0.425	-Ni/-E	167/517	2
65.45	E11	0.426	-Ni/-E	167/517	2
68.5667	E11	0.426	-Ni/-E	167/517	2
71.6833	E11	0.427	-Ni/-E	167/517	2
74.8	E11	0.427	-Ni/-E	167/517	2
77.9167	E11	0.428	-Ni/-E	167/517	2
81.0333	E11	0.428	-Ni/-E	167/517	2
84.15	E11	0.428	-Ni/-E	167/517	2
87.2667	E11	0.429	-Ni/-E	167/517	2
90.3833	E11	0.429	-Ni/-E	167/517	2
93.5	E11	0.429	-Ni/-E	167/517	2
96.6167	E11	0.429	-Ni/-E	167/517	2
99.7333	E11	0.429	-Ni/-E	167/517	2
102.85	E11	0.429	-Ni/-E	167/517	2
105.967	E11	0.43	-Ni/-E	167/517	2
109.083	E11	0.43	-Ni/-E	167/517	2
112.2	E11	0.43	-Ni/-E	167/517	2
115.317	E11	0.43	-Ni/-E	167/517	2
118.433	E11	0.43	-Ni/-E	167/517	2
121.55	E11	0.43	-Ni/-E	167/517	2
124.667	E11	0.43	-Ni/-E	167/517	2
	E11		-Ni/-E	167/517	2
0	E19	0.171	-Ni/-E	167/517	3
3.11667	E19	0.174	-Ni/-E	167/517	3
6.23333	E19	0.179	-Ni/-E	167/517	3
9.35	E19	0.186	-Ni/-E	167/517	3
12.4667	E19	0.195	-Ni/-E	167/517	3
15.5833	E19	0.204	-Ni/-E	167/517	3
18.7	E19	0.216	-Ni/-E	167/517	3
21.8167	E19	0.231	-Ni/-E	167/517	3
24.9333	E19	0.249	-Ni/-E	167/517	3
28.05	E19	0.27	-Ni/-E	167/517	3
31.1667	E19	0.294	-Ni/-E	167/517	3
34.2833	E19	0.32	-Ni/-E	167/517	3
37.4	E19	0.343	-Ni/-E	167/517	3
40.5167	E19	0.362	-Ni/-E	167/517	3
43.6333	E19	0.376	-Ni/-E	167/517	3
46.75	E19	0.385	-Ni/-E	167/517	3
49.8667	E19	0.391	-Ni/-E	167/517	3
52.9833	E19	0.394	-Ni/-E	167/517	3
56.1	E19	0.396	-Ni/-E	167/517	3
59.2167	E19	0.398	-Ni/-E	167/517	3
62.3333	E19	0.399	-Ni/-E	167/517	3
65.45	E19	0.4	-Ni/-E	167/517	3
68.5667	E19	0.401	-Ni/-E	167/517	3
71.6833	E19	0.402	-Ni/-E	167/517	3
74.8	E19	0.402	-Ni/-E	167/517	3
77.9167	E19	0.403	-Ni/-E	167/517	3
81.0333	E19	0.403	-Ni/-E	167/517	3
84.15	E19	0.404	-Ni/-E	167/517	3
87.2667	E19	0.404	-Ni/-E	167/517	3
90.3833	E19	0.404	-Ni/-E	167/517	3
93.5	E19	0.405	-Ni/-E	167/517	3
96.6167	E19	0.405	-Ni/-E	167/517	3
99.7333	E19	0.405	-Ni/-E	167/517	3
102.85	E19	0.405	-Ni/-E	167/517	3
105.967	E19	0.406	-Ni/-E	167/517	3
109.083	E19	0.406	-Ni/-E	167/517	3
112.2	E19	0.406	-Ni/-E	167/517	3
115.317	E19	0.406	-Ni/-E	167/517	3
118.433	E19	0.407	-Ni/-E	167/517	3
121.55	E19	0.407	-Ni/-E	167/517	3
124.667	E19	0.407	-Ni/-E	167/517	3
	E19		-Ni/-E	167/517	3
0	F3	0.173	-Ni/+E	167/517	1
3.11667	F3	0.181	-Ni/+E	167/517	1
6.23333	F3	0.191	-Ni/+E	167/517	1
9.35	F3	0.202	-Ni/+E	167/517	1
12.4667	F3	0.215	-Ni/+E	167/517	1
15.5833	F3	0.232	-Ni/+E	167/517	1
18.7	F3	0.255	-Ni/+E	167/517	1
21.8167	F3	0.283	-Ni/+E	167/517	1
24.9333	F3	0.315	-Ni/+E	167/517	1
28.05	F3	0.345	-Ni/+E	167/517	1
31.1667	F3	0.371	-Ni/+E	167/517	1
34.2833	F3	0.388	-Ni/+E	167/517	1
37.4	F3	0.398	-Ni/+E	167/517	1
40.5167	F3	0.403	-Ni/+E	167/517	1
43.6333	F3	0.405	-Ni/+E	167/517	1
46.75	F3	0.407	-Ni/+E	167/517	1
49.8667	F3	0.408	-Ni/+E	167/517	1
52.9833	F3	0.408	-Ni/+E	167/517	1
56.1	F3	0.409	-Ni/+E	167/517	1
59.2167	F3	0.41	-Ni/+E	167/517	1
62.3333	F3	0.41	-Ni/+E	167/517	1
65.45	F3	0.411	-Ni/+E	167/517	1
68.5667	F3	0.411	-Ni/+E	167/517	1
71.6833	F3	0.411	-Ni/+E	167/517	1
74.8	F3	0.411	-Ni/+E	167/517	1
77.9167	F3	0.412	-Ni/+E	167/517	1
81.0333	F3	0.412	-Ni/+E	167/517	1
84.15	F3	0.412	-Ni/+E	167/517	1
87.2667	F3	0.412	-Ni/+E	167/517	1
90.3833	F3	0.413	-Ni/+E	167/517	1
93.5	F3	0.413	-Ni/+E	167/517	1
96.6167	F3	0.413	-Ni/+E	167/517	1
99.7333	F3	0.413	-Ni/+E	167/517	1
102.85	F3	0.413	-Ni/+E	167/517	1
105.967	F3	0.414	-Ni/+E	167/517	1
109.083	F3	0.414	-Ni/+E	167/517	1
112.2	F3	0.414	-Ni/+E	167/517	1
115.317	F3	0.414	-Ni/+E	167/517	1
118.433	F3	0.414	-Ni/+E	167/517	1
121.55	F3	0.414	-Ni/+E	167/517	1
124.667	F3	0.414	-Ni/+E	167/517	1
	F3		-Ni/+E	167/517	1
0	F11	0.201	-Ni/+E	167/517	2
3.11667	F11	0.203	-Ni/+E	167/517	2
6.23333	F11	0.212	-Ni/+E	167/517	2
9.35	F11	0.22	-Ni/+E	167/517	2
12.4667	F11	0.228	-Ni/+E	167/517	2
15.5833	F11	0.237	-Ni/+E	167/517	2
18.7	F11	0.248	-Ni/+E	167/517	2
21.8167	F11	0.262	-Ni/+E	167/517	2
24.9333	F11	0.281	-Ni/+E	167/517	2
28.05	F11	0.304	-Ni/+E	167/517	2
31.1667	F11	0.329	-Ni/+E	167/517	2
34.2833	F11	0.355	-Ni/+E	167/517	2
37.4	F11	0.379	-Ni/+E	167/517	2
40.5167	F11	0.398	-Ni/+E	167/517	2
43.6333	F11	0.411	-Ni/+E	167/517	2
46.75	F11	0.418	-Ni/+E	167/517	2
49.8667	F11	0.424	-Ni/+E	167/517	2
52.9833	F11	0.426	-Ni/+E	167/517	2
56.1	F11	0.429	-Ni/+E	167/517	2
59.2167	F11	0.429	-Ni/+E	167/517	2
62.3333	F11	0.43	-Ni/+E	167/517	2
65.45	F11	0.431	-Ni/+E	167/517	2
68.5667	F11	0.431	-Ni/+E	167/517	2
71.6833	F11	0.432	-Ni/+E	167/517	2
74.8	F11	0.432	-Ni/+E	167/517	2
77.9167	F11	0.433	-Ni/+E	167/517	2
81.0333	F11	0.433	-Ni/+E	167/517	2
84.15	F11	0.434	-Ni/+E	167/517	2
87.2667	F11	0.433	-Ni/+E	167/517	2
90.3833	F11	0.434	-Ni/+E	167/517	2
93.5	F11	0.434	-Ni/+E	167/517	2
96.6167	F11	0.434	-Ni/+E	167/517	2
99.7333	F11	0.434	-Ni/+E	167/517	2
102.85	F11	0.435	-Ni/+E	167/517	2
105.967	F11	0.435	-Ni/+E	167/517	2
109.083	F11	0.435	-Ni/+E	167/517	2
112.2	F11	0.435	-Ni/+E	167/517	2
115.317	F11	0.435	-Ni/+E	167/517	2
118.433	F11	0.435	-Ni/+E	167/517	2
121.55	F11	0.435	-Ni/+E	167/517	2
124.667	F11	0.435	-Ni/+E	167/517	2
	F11		-Ni/+E	167/517	2
0	F19	0.183	-Ni/+E	167/517	3
3.11667	F19	0.187	-Ni/+E	167/517	3
6.23333	F19	0.195	-Ni/+E	167/517	3
9.35	F19	0.205	-Ni/+E	167/517	3
12.4667	F19	0.216	-Ni/+E	167/517	3
15.5833	F19	0.231	-Ni/+E	167/517	3
18.7	F19	0.25	-Ni/+E	167/517	3
21.8167	F19	0.275	-Ni/+E	167/517	3
24.9333	F19	0.304	-Ni/+E	167/517	3
28.05	F19	0.334	-Ni/+E	167/517	3
31.1667	F19	0.36	-Ni/+E	167/517	3
34.2833	F19	0.38	-Ni/+E	167/517	3
37.4	F19	0.392	-Ni/+E	167/517	3
40.5167	F19	0.398	-Ni/+E	167/517	3
43.6333	F19	0.401	-Ni/+E	167/517	3
46.75	F19	0.403	-Ni/+E	167/517	3
49.8667	F19	0.405	-Ni/+E	167/517	3
52.9833	F19	0.406	-Ni/+E	167/517	3
56.1	F19	0.407	-Ni/+E	167/517	3
59.2167	F19	0.407	-Ni/+E	167/517	3
62.3333	F19	0.408	-Ni/+E	167/517	3
65.45	F19	0.408	-Ni/+E	167/517	3
68.5667	F19	0.409	-Ni/+E	167/517	3
71.6833	F19	0.409	-Ni/+E	167/517	3
74.8	F19	0.409	-Ni/+E	167/517	3
77.9167	F19	0.41	-Ni/+E	167/517	3
81.0333	F19	0.41	-Ni/+E	167/517	3
84.15	F19	0.411	-Ni/+E	167/517	3
87.2667	F19	0.411	-Ni/+E	167/517	3
90.3833	F19	0.411	-Ni/+E	167/517	3
93.5	F19	0.411	-Ni/+E	167/517	3
96.6167	F19	0.411	-Ni/+E	167/517	3
99.7333	F19	0.412	-Ni/+E	167/517	3
102.85	F19	0.412	-Ni/+E	167/517	3
105.967	F19	0.412	-Ni/+E	167/517	3
109.083	F19	0.412	-Ni/+E	167/517	3
112.2	F19	0.412	-Ni/+E	167/517	3
115.317	F19	0.412	-Ni/+E	167/517	3
118.433	F19	0.412	-Ni/+E	167/517	3
121.55	F19	0.412	-Ni/+E	167/517	3
124.667	F19	0.413	-Ni/+E	167/517	3
	F19		-Ni/+E	167/517	3
0	G3	0.149	+Ni/-E	167/517	1
3.11667	G3	0.147	+Ni/-E	167/517	1
6.23333	G3	0.146	+Ni/-E	167/517	1
9.35	G3	0.145	+Ni/-E	167/517	1
12.4667	G3	0.144	+Ni/-E	167/517	1
15.5833	G3	0.145	+Ni/-E	167/517	1
18.7	G3	0.146	+Ni/-E	167/517	1
21.8167	G3	0.146	+Ni/-E	167/517	1
24.9333	G3	0.146	+Ni/-E	167/517	1
28.05	G3	0.146	+Ni/-E	167/517	1
31.1667	G3	0.146	+Ni/-E	167/517	1
34.2833	G3	0.146	+Ni/-E	167/517	1
37.4	G3	0.146	+Ni/-E	167/517	1
40.5167	G3	0.146	+Ni/-E	167/517	1
43.6333	G3	0.147	+Ni/-E	167/517	1
46.75	G3	0.147	+Ni/-E	167/517	1
49.8667	G3	0.147	+Ni/-E	167/517	1
52.9833	G3	0.147	+Ni/-E	167/517	1
56.1	G3	0.148	+Ni/-E	167/517	1
59.2167	G3	0.148	+Ni/-E	167/517	1
62.3333	G3	0.149	+Ni/-E	167/517	1
65.45	G3	0.149	+Ni/-E	167/517	1
68.5667	G3	0.15	+Ni/-E	167/517	1
71.6833	G3	0.15	+Ni/-E	167/517	1
74.8	G3	0.151	+Ni/-E	167/517	1
77.9167	G3	0.151	+Ni/-E	167/517	1
81.0333	G3	0.152	+Ni/-E	167/517	1
84.15	G3	0.152	+Ni/-E	167/517	1
87.2667	G3	0.153	+Ni/-E	167/517	1
90.3833	G3	0.154	+Ni/-E	167/517	1
93.5	G3	0.154	+Ni/-E	167/517	1
96.6167	G3	0.155	+Ni/-E	167/517	1
99.7333	G3	0.155	+Ni/-E	167/517	1
102.85	G3	0.156	+Ni/-E	167/517	1
105.967	G3	0.156	+Ni/-E	167/517	1
109.083	G3	0.156	+Ni/-E	167/517	1
112.2	G3	0.157	+Ni/-E	167/517	1
115.317	G3	0.158	+Ni/-E	167/517	1
118.433	G3	0.158	+Ni/-E	167/517	1
121.55	G3	0.159	+Ni/-E	167/517	1
124.667	G3	0.159	+Ni/-E	167/517	1
	G3		+Ni/-E	167/517	1
0	G11	0.185	+Ni/-E	167/517	2
3.11667	G11	0.183	+Ni/-E	167/517	2
6.23333	G11	0.181	+Ni/-E	167/517	2
9.35	G11	0.18	+Ni/-E	167/517	2
12.4667	G11	0.179	+Ni/-E	167/517	2
15.5833	G11	0.179	+Ni/-E	167/517	2
18.7	G11	0.178	+Ni/-E	167/517	2
21.8167	G11	0.177	+Ni/-E	167/517	2
24.9333	G11	0.177	+Ni/-E	167/517	2
28.05	G11	0.176	+Ni/-E	167/517	2
31.1667	G11	0.176	+Ni/-E	167/517	2
34.2833	G11	0.176	+Ni/-E	167/517	2
37.4	G11	0.176	+Ni/-E	167/517	2
40.5167	G11	0.176	+Ni/-E	167/517	2
43.6333	G11	0.176	+Ni/-E	167/517	2
46.75	G11	0.176	+Ni/-E	167/517	2
49.8667	G11	0.176	+Ni/-E	167/517	2
52.9833	G11	0.175	+Ni/-E	167/517	2
56.1	G11	0.174	+Ni/-E	167/517	2
59.2167	G11	0.175	+Ni/-E	167/517	2
62.3333	G11	0.175	+Ni/-E	167/517	2
65.45	G11	0.175	+Ni/-E	167/517	2
68.5667	G11	0.176	+Ni/-E	167/517	2
71.6833	G11	0.175	+Ni/-E	167/517	2
74.8	G11	0.177	+Ni/-E	167/517	2
77.9167	G11	0.175	+Ni/-E	167/517	2
81.0333	G11	0.176	+Ni/-E	167/517	2
84.15	G11	0.177	+Ni/-E	167/517	2
87.2667	G11	0.176	+Ni/-E	167/517	2
90.3833	G11	0.178	+Ni/-E	167/517	2
93.5	G11	0.177	+Ni/-E	167/517	2
96.6167	G11	0.177	+Ni/-E	167/517	2
99.7333	G11	0.177	+Ni/-E	167/517	2
102.85	G11	0.177	+Ni/-E	167/517	2
105.967	G11	0.178	+Ni/-E	167/517	2
109.083	G11	0.178	+Ni/-E	167/517	2
112.2	G11	0.178	+Ni/-E	167/517	2
115.317	G11	0.179	+Ni/-E	167/517	2
118.433	G11	0.179	+Ni/-E	167/517	2
121.55	G11	0.179	+Ni/-E	167/517	2
124.667	G11	0.179	+Ni/-E	167/517	2
	G11		+Ni/-E	167/517	2
0	G19	0.167	+Ni/-E	167/517	3
3.11667	G19	0.163	+Ni/-E	167/517	3
6.23333	G19	0.16	+Ni/-E	167/517	3
9.35	G19	0.159	+Ni/-E	167/517	3
12.4667	G19	0.158	+Ni/-E	167/517	3
15.5833	G19	0.158	+Ni/-E	167/517	3
18.7	G19	0.157	+Ni/-E	167/517	3
21.8167	G19	0.157	+Ni/-E	167/517	3
24.9333	G19	0.156	+Ni/-E	167/517	3
28.05	G19	0.155	+Ni/-E	167/517	3
31.1667	G19	0.156	+Ni/-E	167/517	3
34.2833	G19	0.156	+Ni/-E	167/517	3
37.4	G19	0.156	+Ni/-E	167/517	3
40.5167	G19	0.156	+Ni/-E	167/517	3
43.6333	G19	0.156	+Ni/-E	167/517	3
46.75	G19	0.156	+Ni/-E	167/517	3
49.8667	G19	0.156	+Ni/-E	167/517	3
52.9833	G19	0.156	+Ni/-E	167/517	3
56.1	G19	0.155	+Ni/-E	167/517	3
59.2167	G19	0.156	+Ni/-E	167/517	3
62.3333	G19	0.156	+Ni/-E	167/517	3
65.45	G19	0.156	+Ni/-E	167/517	3
68.5667	G19	0.156	+Ni/-E	167/517	3
71.6833	G19	0.156	+Ni/-E	167/517	3
74.8	G19	0.157	+Ni/-E	167/517	3
77.9167	G19	0.157	+Ni/-E	167/517	3
81.0333	G19	0.158	+Ni/-E	167/517	3
84.15	G19	0.158	+Ni/-E	167/517	3
87.2667	G19	0.157	+Ni/-E	167/517	3
90.3833	G19	0.159	+Ni/-E	167/517	3
93.5	G19	0.158	+Ni/-E	167/517	3
96.6167	G19	0.159	+Ni/-E	167/517	3
99.7333	G19	0.159	+Ni/-E	167/517	3
102.85	G19	0.159	+Ni/-E	167/517	3
105.967	G19	0.16	+Ni/-E	167/517	3
109.083	G19	0.16	+Ni/-E	167/517	3
112.2	G19	0.161	+Ni/-E	167/517	3
115.317	G19	0.161	+Ni/-E	167/517	3
118.433	G19	0.161	+Ni/-E	167/517	3
121.55	G19	0.162	+Ni/-E	167/517	3
124.667	G19	0.162	+Ni/-E	167/517	3
	G19		+Ni/-E	167/517	3
0	H3	0.154	+Ni/+E	167/517	1
3.11667	H3	0.158	+Ni/+E	167/517	1
6.23333	H3	0.163	+Ni/+E	167/517	1
9.35	H3	0.169	+Ni/+E	167/517	1
12.4667	H3	0.175	+Ni/+E	167/517	1
15.5833	H3	0.182	+Ni/+E	167/517	1
18.7	H3	0.19	+Ni/+E	167/517	1
21.8167	H3	0.2	+Ni/+E	167/517	1
24.9333	H3	0.21	+Ni/+E	167/517	1
28.05	H3	0.222	+Ni/+E	167/517	1
31.1667	H3	0.236	+Ni/+E	167/517	1
34.2833	H3	0.253	+Ni/+E	167/517	1
37.4	H3	0.271	+Ni/+E	167/517	1
40.5167	H3	0.29	+Ni/+E	167/517	1
43.6333	H3	0.309	+Ni/+E	167/517	1
46.75	H3	0.328	+Ni/+E	167/517	1
49.8667	H3	0.345	+Ni/+E	167/517	1
52.9833	H3	0.358	+Ni/+E	167/517	1
56.1	H3	0.369	+Ni/+E	167/517	1
59.2167	H3	0.376	+Ni/+E	167/517	1
62.3333	H3	0.382	+Ni/+E	167/517	1
65.45	H3	0.385	+Ni/+E	167/517	1
68.5667	H3	0.387	+Ni/+E	167/517	1
71.6833	H3	0.389	+Ni/+E	167/517	1
74.8	H3	0.39	+Ni/+E	167/517	1
77.9167	H3	0.391	+Ni/+E	167/517	1
81.0333	H3	0.392	+Ni/+E	167/517	1
84.15	H3	0.393	+Ni/+E	167/517	1
87.2667	H3	0.394	+Ni/+E	167/517	1
90.3833	H3	0.394	+Ni/+E	167/517	1
93.5	H3	0.394	+Ni/+E	167/517	1
96.6167	H3	0.394	+Ni/+E	167/517	1
99.7333	H3	0.395	+Ni/+E	167/517	1
102.85	H3	0.395	+Ni/+E	167/517	1
105.967	H3	0.395	+Ni/+E	167/517	1
109.083	H3	0.396	+Ni/+E	167/517	1
112.2	H3	0.396	+Ni/+E	167/517	1
115.317	H3	0.396	+Ni/+E	167/517	1
118.433	H3	0.396	+Ni/+E	167/517	1
121.55	H3	0.396	+Ni/+E	167/517	1
124.667	H3	0.397	+Ni/+E	167/517	1
	H3		+Ni/+E	167/517	1
0	H11	0.168	+Ni/+E	167/517	2
3.11667	H11	0.17	+Ni/+E	167/517	2
6.23333	H11	0.174	+Ni/+E	167/517	2
9.35	H11	0.179	+Ni/+E	167/517	2
12.4667	H11	0.184	+Ni/+E	167/517	2
15.5833	H11	0.19	+Ni/+E	167/517	2
18.7	H11	0.196	+Ni/+E	167/517	2
21.8167	H11	0.203	+Ni/+E	167/517	2
24.9333	H11	0.211	+Ni/+E	167/517	2
28.05	H11	0.221	+Ni/+E	167/517	2
31.1667	H11	0.233	+Ni/+E	167/517	2
34.2833	H11	0.247	+Ni/+E	167/517	2
37.4	H11	0.262	+Ni/+E	167/517	2
40.5167	H11	0.279	+Ni/+E	167/517	2
43.6333	H11	0.297	+Ni/+E	167/517	2
46.75	H11	0.315	+Ni/+E	167/517	2
49.8667	H11	0.333	+Ni/+E	167/517	2
52.9833	H11	0.348	+Ni/+E	167/517	2
56.1	H11	0.362	+Ni/+E	167/517	2
59.2167	H11	0.373	+Ni/+E	167/517	2
62.3333	H11	0.381	+Ni/+E	167/517	2
65.45	H11	0.387	+Ni/+E	167/517	2
68.5667	H11	0.391	+Ni/+E	167/517	2
71.6833	H11	0.395	+Ni/+E	167/517	2
74.8	H11	0.397	+Ni/+E	167/517	2
77.9167	H11	0.399	+Ni/+E	167/517	2
81.0333	H11	0.4	+Ni/+E	167/517	2
84.15	H11	0.401	+Ni/+E	167/517	2
87.2667	H11	0.402	+Ni/+E	167/517	2
90.3833	H11	0.402	+Ni/+E	167/517	2
93.5	H11	0.403	+Ni/+E	167/517	2
96.6167	H11	0.403	+Ni/+E	167/517	2
99.7333	H11	0.404	+Ni/+E	167/517	2
102.85	H11	0.404	+Ni/+E	167/517	2
105.967	H11	0.405	+Ni/+E	167/517	2
109.083	H11	0.405	+Ni/+E	167/517	2
112.2	H11	0.405	+Ni/+E	167/517	2
115.317	H11	0.406	+Ni/+E	167/517	2
118.433	H11	0.406	+Ni/+E	167/517	2
121.55	H11	0.406	+Ni/+E	167/517	2
124.667	H11	0.406	+Ni/+E	167/517	2
	H11		+Ni/+E	167/517	2
0	H19	0.177	+Ni/+E	167/517	3
3.11667	H19	0.177	+Ni/+E	167/517	3
6.23333	H19	0.18	+Ni/+E	167/517	3
9.35	H19	0.184	+Ni/+E	167/517	3
12.4667	H19	0.187	+Ni/+E	167/517	3
15.5833	H19	0.193	+Ni/+E	167/517	3
18.7	H19	0.199	+Ni/+E	167/517	3
21.8167	H19	0.205	+Ni/+E	167/517	3
24.9333	H19	0.213	+Ni/+E	167/517	3
28.05	H19	0.222	+Ni/+E	167/517	3
31.1667	H19	0.234	+Ni/+E	167/517	3
34.2833	H19	0.247	+Ni/+E	167/517	3
37.4	H19	0.262	+Ni/+E	167/517	3
40.5167	H19	0.277	+Ni/+E	167/517	3
43.6333	H19	0.294	+Ni/+E	167/517	3
46.75	H19	0.312	+Ni/+E	167/517	3
49.8667	H19	0.329	+Ni/+E	167/517	3
52.9833	H19	0.345	+Ni/+E	167/517	3
56.1	H19	0.359	+Ni/+E	167/517	3
59.2167	H19	0.371	+Ni/+E	167/517	3
62.3333	H19	0.38	+Ni/+E	167/517	3
65.45	H19	0.387	+Ni/+E	167/517	3
68.5667	H19	0.391	+Ni/+E	167/517	3
71.6833	H19	0.395	+Ni/+E	167/517	3
74.8	H19	0.397	+Ni/+E	167/517	3
77.9167	H19	0.399	+Ni/+E	167/517	3
81.0333	H19	0.401	+Ni/+E	167/517	3
84.15	H19	0.402	+Ni/+E	167/517	3
87.2667	H19	0.402	+Ni/+E	167/517	3
90.3833	H19	0.403	+Ni/+E	167/517	3
93.5	H19	0.403	+Ni/+E	167/517	3
96.6167	H19	0.404	+Ni/+E	167/517	3
99.7333	H19	0.405	+Ni/+E	167/517	3
102.85	H19	0.405	+Ni/+E	167/517	3
105.967	H19	0.406	+Ni/+E	167/517	3
109.083	H19	0.406	+Ni/+E	167/517	3
112.2	H19	0.406	+Ni/+E	167/517	3
115.317	H19	0.407	+Ni/+E	167/517	3
118.433	H19	0.407	+Ni/+E	167/517	3
121.55	H19	0.407	+Ni/+E	167/517	3
124.667	H19	0.407	+Ni/+E	167/517	3
	H19		+Ni/+E	167/517	3
0	M1	0.175	-Ni/-E	169/510	1
3.11667	M1	0.188	-Ni/-E	169/510	1
6.23333	M1	0.201	-Ni/-E	169/510	1
9.35	M1	0.217	-Ni/-E	169/510	1
12.4667	M1	0.238	-Ni/-E	169/510	1
15.5833	M1	0.266	-Ni/-E	169/510	1
18.7	M1	0.305	-Ni/-E	169/510	1
21.8167	M1	0.35	-Ni/-E	169/510	1
24.9333	M1	0.387	-Ni/-E	169/510	1
28.05	M1	0.405	-Ni/-E	169/510	1
31.1667	M1	0.412	-Ni/-E	169/510	1
34.2833	M1	0.415	-Ni/-E	169/510	1
37.4	M1	0.417	-Ni/-E	169/510	1
40.5167	M1	0.418	-Ni/-E	169/510	1
43.6333	M1	0.419	-Ni/-E	169/510	1
46.75	M1	0.419	-Ni/-E	169/510	1
49.8667	M1	0.42	-Ni/-E	169/510	1
52.9833	M1	0.42	-Ni/-E	169/510	1
56.1	M1	0.422	-Ni/-E	169/510	1
59.2167	M1	0.422	-Ni/-E	169/510	1
62.3333	M1	0.422	-Ni/-E	169/510	1
65.45	M1	0.422	-Ni/-E	169/510	1
68.5667	M1	0.423	-Ni/-E	169/510	1
71.6833	M1	0.423	-Ni/-E	169/510	1
74.8	M1	0.423	-Ni/-E	169/510	1
77.9167	M1	0.423	-Ni/-E	169/510	1
81.0333	M1	0.423	-Ni/-E	169/510	1
84.15	M1	0.423	-Ni/-E	169/510	1
87.2667	M1	0.424	-Ni/-E	169/510	1
90.3833	M1	0.424	-Ni/-E	169/510	1
93.5	M1	0.424	-Ni/-E	169/510	1
96.6167	M1	0.424	-Ni/-E	169/510	1
99.7333	M1	0.424	-Ni/-E	169/510	1
102.85	M1	0.424	-Ni/-E	169/510	1
105.967	M1	0.424	-Ni/-E	169/510	1
109.083	M1	0.424	-Ni/-E	169/510	1
112.2	M1	0.424	-Ni/-E	169/510	1
115.317	M1	0.424	-Ni/-E	169/510	1
118.433	M1	0.424	-Ni/-E	169/510	1
121.55	M1	0.424	-Ni/-E	169/510	1
124.667	M1	0.424	-Ni/-E	169/510	1
	M1		-Ni/-E	169/510	1
0	M7	0.168	-Ni/-E	169/510	2
3.11667	M7	0.182	-Ni/-E	169/510	2
6.23333	M7	0.197	-Ni/-E	169/510	2
9.35	M7	0.219	-Ni/-E	169/510	2
12.4667	M7	0.252	-Ni/-E	169/510	2
15.5833	M7	0.297	-Ni/-E	169/510	2
18.7	M7	0.349	-Ni/-E	169/510	2
21.8167	M7	0.376	-Ni/-E	169/510	2
24.9333	M7	0.385	-Ni/-E	169/510	2
28.05	M7	0.389	-Ni/-E	169/510	2
31.1667	M7	0.391	-Ni/-E	169/510	2
34.2833	M7	0.393	-Ni/-E	169/510	2
37.4	M7	0.394	-Ni/-E	169/510	2
40.5167	M7	0.395	-Ni/-E	169/510	2
43.6333	M7	0.396	-Ni/-E	169/510	2
46.75	M7	0.396	-Ni/-E	169/510	2
49.8667	M7	0.397	-Ni/-E	169/510	2
52.9833	M7	0.397	-Ni/-E	169/510	2
56.1	M7	0.398	-Ni/-E	169/510	2
59.2167	M7	0.398	-Ni/-E	169/510	2
62.3333	M7	0.398	-Ni/-E	169/510	2
65.45	M7	0.399	-Ni/-E	169/510	2
68.5667	M7	0.399	-Ni/-E	169/510	2
71.6833	M7	0.399	-Ni/-E	169/510	2
74.8	M7	0.399	-Ni/-E	169/510	2
77.9167	M7	0.4	-Ni/-E	169/510	2
81.0333	M7	0.4	-Ni/-E	169/510	2
84.15	M7	0.4	-Ni/-E	169/510	2
87.2667	M7	0.4	-Ni/-E	169/510	2
90.3833	M7	0.4	-Ni/-E	169/510	2
93.5	M7	0.4	-Ni/-E	169/510	2
96.6167	M7	0.4	-Ni/-E	169/510	2
99.7333	M7	0.401	-Ni/-E	169/510	2
102.85	M7	0.401	-Ni/-E	169/510	2
105.967	M7	0.401	-Ni/-E	169/510	2
109.083	M7	0.401	-Ni/-E	169/510	2
112.2	M7	0.401	-Ni/-E	169/510	2
115.317	M7	0.401	-Ni/-E	169/510	2
118.433	M7	0.401	-Ni/-E	169/510	2
121.55	M7	0.401	-Ni/-E	169/510	2
124.667	M7	0.401	-Ni/-E	169/510	2
	M7		-Ni/-E	169/510	2
0	M13	0.208	-Ni/-E	169/510	3
3.11667	M13	0.22	-Ni/-E	169/510	3
6.23333	M13	0.231	-Ni/-E	169/510	3
9.35	M13	0.247	-Ni/-E	169/510	3
12.4667	M13	0.275	-Ni/-E	169/510	3
15.5833	M13	0.315	-Ni/-E	169/510	3
18.7	M13	0.368	-Ni/-E	169/510	3
21.8167	M13	0.413	-Ni/-E	169/510	3
24.9333	M13	0.432	-Ni/-E	169/510	3
28.05	M13	0.438	-Ni/-E	169/510	3
31.1667	M13	0.439	-Ni/-E	169/510	3
34.2833	M13	0.441	-Ni/-E	169/510	3
37.4	M13	0.441	-Ni/-E	169/510	3
40.5167	M13	0.442	-Ni/-E	169/510	3
43.6333	M13	0.442	-Ni/-E	169/510	3
46.75	M13	0.443	-Ni/-E	169/510	3
49.8667	M13	0.443	-Ni/-E	169/510	3
52.9833	M13	0.443	-Ni/-E	169/510	3
56.1	M13	0.443	-Ni/-E	169/510	3
59.2167	M13	0.443	-Ni/-E	169/510	3
62.3333	M13	0.444	-Ni/-E	169/510	3
65.45	M13	0.443	-Ni/-E	169/510	3
68.5667	M13	0.443	-Ni/-E	169/510	3
71.6833	M13	0.443	-Ni/-E	169/510	3
74.8	M13	0.444	-Ni/-E	169/510	3
77.9167	M13	0.444	-Ni/-E	169/510	3
81.0333	M13	0.444	-Ni/-E	169/510	3
84.15	M13	0.444	-Ni/-E	169/510	3
87.2667	M13	0.444	-Ni/-E	169/510	3
90.3833	M13	0.444	-Ni/-E	169/510	3
93.5	M13	0.444	-Ni/-E	169/510	3
96.6167	M13	0.444	-Ni/-E	169/510	3
99.7333	M13	0.444	-Ni/-E	169/510	3
102.85	M13	0.444	-Ni/-E	169/510	3
105.967	M13	0.444	-Ni/-E	169/510	3
109.083	M13	0.444	-Ni/-E	169/510	3
112.2	M13	0.444	-Ni/-E	169/510	3
115.317	M13	0.444	-Ni/-E	169/510	3
118.433	M13	0.444	-Ni/-E	169/510	3
121.55	M13	0.444	-Ni/-E	169/510	3
124.667	M13	0.444	-Ni/-E	169/510	3
	M13		-Ni/-E	169/510	3
0	N1	0.189	-Ni/+E	169/510	1
3.11667	N1	0.198	-Ni/+E	169/510	1
6.23333	N1	0.211	-Ni/+E	169/510	1
9.35	N1	0.23	-Ni/+E	169/510	1
12.4667	N1	0.256	-Ni/+E	169/510	1
15.5833	N1	0.295	-Ni/+E	169/510	1
18.7	N1	0.347	-Ni/+E	169/510	1
21.8167	N1	0.393	-Ni/+E	169/510	1
24.9333	N1	0.414	-Ni/+E	169/510	1
28.05	N1	0.421	-Ni/+E	169/510	1
31.1667	N1	0.424	-Ni/+E	169/510	1
34.2833	N1	0.426	-Ni/+E	169/510	1
37.4	N1	0.427	-Ni/+E	169/510	1
40.5167	N1	0.428	-Ni/+E	169/510	1
43.6333	N1	0.428	-Ni/+E	169/510	1
46.75	N1	0.429	-Ni/+E	169/510	1
49.8667	N1	0.429	-Ni/+E	169/510	1
52.9833	N1	0.429	-Ni/+E	169/510	1
56.1	N1	0.43	-Ni/+E	169/510	1
59.2167	N1	0.43	-Ni/+E	169/510	1
62.3333	N1	0.431	-Ni/+E	169/510	1
65.45	N1	0.431	-Ni/+E	169/510	1
68.5667	N1	0.431	-Ni/+E	169/510	1
71.6833	N1	0.431	-Ni/+E	169/510	1
74.8	N1	0.431	-Ni/+E	169/510	1
77.9167	N1	0.432	-Ni/+E	169/510	1
81.0333	N1	0.432	-Ni/+E	169/510	1
84.15	N1	0.432	-Ni/+E	169/510	1
87.2667	N1	0.432	-Ni/+E	169/510	1
90.3833	N1	0.432	-Ni/+E	169/510	1
93.5	N1	0.432	-Ni/+E	169/510	1
96.6167	N1	0.432	-Ni/+E	169/510	1
99.7333	N1	0.433	-Ni/+E	169/510	1
102.85	N1	0.433	-Ni/+E	169/510	1
105.967	N1	0.433	-Ni/+E	169/510	1
109.083	N1	0.433	-Ni/+E	169/510	1
112.2	N1	0.433	-Ni/+E	169/510	1
115.317	N1	0.433	-Ni/+E	169/510	1
118.433	N1	0.433	-Ni/+E	169/510	1
121.55	N1	0.433	-Ni/+E	169/510	1
124.667	N1	0.433	-Ni/+E	169/510	1
	N1		-Ni/+E	169/510	1
0	N7	0.191	-Ni/+E	169/510	2
3.11667	N7	0.2	-Ni/+E	169/510	2
6.23333	N7	0.213	-Ni/+E	169/510	2
9.35	N7	0.229	-Ni/+E	169/510	2
12.4667	N7	0.249	-Ni/+E	169/510	2
15.5833	N7	0.284	-Ni/+E	169/510	2
18.7	N7	0.33	-Ni/+E	169/510	2
21.8167	N7	0.379	-Ni/+E	169/510	2
24.9333	N7	0.408	-Ni/+E	169/510	2
28.05	N7	0.42	-Ni/+E	169/510	2
31.1667	N7	0.424	-Ni/+E	169/510	2
34.2833	N7	0.427	-Ni/+E	169/510	2
37.4	N7	0.428	-Ni/+E	169/510	2
40.5167	N7	0.429	-Ni/+E	169/510	2
43.6333	N7	0.43	-Ni/+E	169/510	2
46.75	N7	0.431	-Ni/+E	169/510	2
49.8667	N7	0.432	-Ni/+E	169/510	2
52.9833	N7	0.432	-Ni/+E	169/510	2
56.1	N7	0.433	-Ni/+E	169/510	2
59.2167	N7	0.433	-Ni/+E	169/510	2
62.3333	N7	0.434	-Ni/+E	169/510	2
65.45	N7	0.434	-Ni/+E	169/510	2
68.5667	N7	0.434	-Ni/+E	169/510	2
71.6833	N7	0.434	-Ni/+E	169/510	2
74.8	N7	0.435	-Ni/+E	169/510	2
77.9167	N7	0.435	-Ni/+E	169/510	2
81.0333	N7	0.435	-Ni/+E	169/510	2
84.15	N7	0.436	-Ni/+E	169/510	2
87.2667	N7	0.436	-Ni/+E	169/510	2
90.3833	N7	0.436	-Ni/+E	169/510	2
93.5	N7	0.436	-Ni/+E	169/510	2
96.6167	N7	0.436	-Ni/+E	169/510	2
99.7333	N7	0.436	-Ni/+E	169/510	2
102.85	N7	0.437	-Ni/+E	169/510	2
105.967	N7	0.437	-Ni/+E	169/510	2
109.083	N7	0.437	-Ni/+E	169/510	2
112.2	N7	0.437	-Ni/+E	169/510	2
115.317	N7	0.437	-Ni/+E	169/510	2
118.433	N7	0.437	-Ni/+E	169/510	2
121.55	N7	0.437	-Ni/+E	169/510	2
124.667	N7	0.437	-Ni/+E	169/510	2
	N7		-Ni/+E	169/510	2
0	N13	0.212	-Ni/+E	169/510	3
3.11667	N13	0.221	-Ni/+E	169/510	3
6.23333	N13	0.234	-Ni/+E	169/510	3
9.35	N13	0.252	-Ni/+E	169/510	3
12.4667	N13	0.274	-Ni/+E	169/510	3
15.5833	N13	0.309	-Ni/+E	169/510	3
18.7	N13	0.357	-Ni/+E	169/510	3
21.8167	N13	0.407	-Ni/+E	169/510	3
24.9333	N13	0.435	-Ni/+E	169/510	3
28.05	N13	0.447	-Ni/+E	169/510	3
31.1667	N13	0.45	-Ni/+E	169/510	3
34.2833	N13	0.451	-Ni/+E	169/510	3
37.4	N13	0.452	-Ni/+E	169/510	3
40.5167	N13	0.452	-Ni/+E	169/510	3
43.6333	N13	0.452	-Ni/+E	169/510	3
46.75	N13	0.452	-Ni/+E	169/510	3
49.8667	N13	0.452	-Ni/+E	169/510	3
52.9833	N13	0.452	-Ni/+E	169/510	3
56.1	N13	0.453	-Ni/+E	169/510	3
59.2167	N13	0.452	-Ni/+E	169/510	3
62.3333	N13	0.453	-Ni/+E	169/510	3
65.45	N13	0.453	-Ni/+E	169/510	3
68.5667	N13	0.453	-Ni/+E	169/510	3
71.6833	N13	0.453	-Ni/+E	169/510	3
74.8	N13	0.453	-Ni/+E	169/510	3
77.9167	N13	0.453	-Ni/+E	169/510	3
81.0333	N13	0.453	-Ni/+E	169/510	3
84.15	N13	0.453	-Ni/+E	169/510	3
87.2667	N13	0.453	-Ni/+E	169/510	3
90.3833	N13	0.453	-Ni/+E	169/510	3
93.5	N13	0.453	-Ni/+E	169/510	3
96.6167	N13	0.453	-Ni/+E	169/510	3
99.7333	N13	0.452	-Ni/+E	169/510	3
102.85	N13	0.453	-Ni/+E	169/510	3
105.967	N13	0.453	-Ni/+E	169/510	3
109.083	N13	0.453	-Ni/+E	169/510	3
112.2	N13	0.453	-Ni/+E	169/510	3
115.317	N13	0.453	-Ni/+E	169/510	3
118.433	N13	0.453	-Ni/+E	169/510	3
121.55	N13	0.453	-Ni/+E	169/510	3
124.667	N13	0.453	-Ni/+E	169/510	3
	N13		-Ni/+E	169/510	3
0	O1	0.162	+Ni/-E	169/510	1
3.11667	O1	0.161	+Ni/-E	169/510	1
6.23333	O1	0.162	+Ni/-E	169/510	1
9.35	O1	0.164	+Ni/-E	169/510	1
12.4667	O1	0.166	+Ni/-E	169/510	1
15.5833	O1	0.167	+Ni/-E	169/510	1
18.7	O1	0.169	+Ni/-E	169/510	1
21.8167	O1	0.171	+Ni/-E	169/510	1
24.9333	O1	0.172	+Ni/-E	169/510	1
28.05	O1	0.175	+Ni/-E	169/510	1
31.1667	O1	0.177	+Ni/-E	169/510	1
34.2833	O1	0.18	+Ni/-E	169/510	1
37.4	O1	0.182	+Ni/-E	169/510	1
40.5167	O1	0.184	+Ni/-E	169/510	1
43.6333	O1	0.187	+Ni/-E	169/510	1
46.75	O1	0.189	+Ni/-E	169/510	1
49.8667	O1	0.192	+Ni/-E	169/510	1
52.9833	O1	0.193	+Ni/-E	169/510	1
56.1	O1	0.196	+Ni/-E	169/510	1
59.2167	O1	0.199	+Ni/-E	169/510	1
62.3333	O1	0.201	+Ni/-E	169/510	1
65.45	O1	0.203	+Ni/-E	169/510	1
68.5667	O1	0.206	+Ni/-E	169/510	1
71.6833	O1	0.207	+Ni/-E	169/510	1
74.8	O1	0.21	+Ni/-E	169/510	1
77.9167	O1	0.213	+Ni/-E	169/510	1
81.0333	O1	0.216	+Ni/-E	169/510	1
84.15	O1	0.218	+Ni/-E	169/510	1
87.2667	O1	0.221	+Ni/-E	169/510	1
90.3833	O1	0.224	+Ni/-E	169/510	1
93.5	O1	0.227	+Ni/-E	169/510	1
96.6167	O1	0.23	+Ni/-E	169/510	1
99.7333	O1	0.233	+Ni/-E	169/510	1
102.85	O1	0.236	+Ni/-E	169/510	1
105.967	O1	0.24	+Ni/-E	169/510	1
109.083	O1	0.242	+Ni/-E	169/510	1
112.2	O1	0.245	+Ni/-E	169/510	1
115.317	O1	0.248	+Ni/-E	169/510	1
118.433	O1	0.251	+Ni/-E	169/510	1
121.55	O1	0.254	+Ni/-E	169/510	1
124.667	O1	0.257	+Ni/-E	169/510	1
	O1		+Ni/-E	169/510	1
0	O7	0.15	+Ni/-E	169/510	2
3.11667	O7	0.15	+Ni/-E	169/510	2
6.23333	O7	0.15	+Ni/-E	169/510	2
9.35	O7	0.151	+Ni/-E	169/510	2
12.4667	O7	0.153	+Ni/-E	169/510	2
15.5833	O7	0.154	+Ni/-E	169/510	2
18.7	O7	0.156	+Ni/-E	169/510	2
21.8167	O7	0.158	+Ni/-E	169/510	2
24.9333	O7	0.16	+Ni/-E	169/510	2
28.05	O7	0.162	+Ni/-E	169/510	2
31.1667	O7	0.165	+Ni/-E	169/510	2
34.2833	O7	0.166	+Ni/-E	169/510	2
37.4	O7	0.169	+Ni/-E	169/510	2
40.5167	O7	0.171	+Ni/-E	169/510	2
43.6333	O7	0.174	+Ni/-E	169/510	2
46.75	O7	0.176	+Ni/-E	169/510	2
49.8667	O7	0.178	+Ni/-E	169/510	2
52.9833	O7	0.18	+Ni/-E	169/510	2
56.1	O7	0.183	+Ni/-E	169/510	2
59.2167	O7	0.185	+Ni/-E	169/510	2
62.3333	O7	0.188	+Ni/-E	169/510	2
65.45	O7	0.19	+Ni/-E	169/510	2
68.5667	O7	0.192	+Ni/-E	169/510	2
71.6833	O7	0.194	+Ni/-E	169/510	2
74.8	O7	0.197	+Ni/-E	169/510	2
77.9167	O7	0.199	+Ni/-E	169/510	2
81.0333	O7	0.202	+Ni/-E	169/510	2
84.15	O7	0.204	+Ni/-E	169/510	2
87.2667	O7	0.207	+Ni/-E	169/510	2
90.3833	O7	0.21	+Ni/-E	169/510	2
93.5	O7	0.213	+Ni/-E	169/510	2
96.6167	O7	0.216	+Ni/-E	169/510	2
99.7333	O7	0.219	+Ni/-E	169/510	2
102.85	O7	0.221	+Ni/-E	169/510	2
105.967	O7	0.224	+Ni/-E	169/510	2
109.083	O7	0.227	+Ni/-E	169/510	2
112.2	O7	0.229	+Ni/-E	169/510	2
115.317	O7	0.232	+Ni/-E	169/510	2
118.433	O7	0.234	+Ni/-E	169/510	2
121.55	O7	0.236	+Ni/-E	169/510	2
124.667	O7	0.239	+Ni/-E	169/510	2
	O7		+Ni/-E	169/510	2
0	O13	0.151	+Ni/-E	169/510	3
3.11667	O13	0.151	+Ni/-E	169/510	3
6.23333	O13	0.151	+Ni/-E	169/510	3
9.35	O13	0.152	+Ni/-E	169/510	3
12.4667	O13	0.153	+Ni/-E	169/510	3
15.5833	O13	0.155	+Ni/-E	169/510	3
18.7	O13	0.157	+Ni/-E	169/510	3
21.8167	O13	0.158	+Ni/-E	169/510	3
24.9333	O13	0.161	+Ni/-E	169/510	3
28.05	O13	0.163	+Ni/-E	169/510	3
31.1667	O13	0.165	+Ni/-E	169/510	3
34.2833	O13	0.167	+Ni/-E	169/510	3
37.4	O13	0.169	+Ni/-E	169/510	3
40.5167	O13	0.171	+Ni/-E	169/510	3
43.6333	O13	0.174	+Ni/-E	169/510	3
46.75	O13	0.176	+Ni/-E	169/510	3
49.8667	O13	0.178	+Ni/-E	169/510	3
52.9833	O13	0.18	+Ni/-E	169/510	3
56.1	O13	0.183	+Ni/-E	169/510	3
59.2167	O13	0.184	+Ni/-E	169/510	3
62.3333	O13	0.187	+Ni/-E	169/510	3
65.45	O13	0.189	+Ni/-E	169/510	3
68.5667	O13	0.19	+Ni/-E	169/510	3
71.6833	O13	0.193	+Ni/-E	169/510	3
74.8	O13	0.195	+Ni/-E	169/510	3
77.9167	O13	0.197	+Ni/-E	169/510	3
81.0333	O13	0.2	+Ni/-E	169/510	3
84.15	O13	0.202	+Ni/-E	169/510	3
87.2667	O13	0.204	+Ni/-E	169/510	3
90.3833	O13	0.207	+Ni/-E	169/510	3
93.5	O13	0.21	+Ni/-E	169/510	3
96.6167	O13	0.212	+Ni/-E	169/510	3
99.7333	O13	0.216	+Ni/-E	169/510	3
102.85	O13	0.218	+Ni/-E	169/510	3
105.967	O13	0.221	+Ni/-E	169/510	3
109.083	O13	0.223	+Ni/-E	169/510	3
112.2	O13	0.226	+Ni/-E	169/510	3
115.317	O13	0.229	+Ni/-E	169/510	3
118.433	O13	0.231	+Ni/-E	169/510	3
121.55	O13	0.233	+Ni/-E	169/510	3
124.667	O13	0.236	+Ni/-E	169/510	3
	O13		+Ni/-E	169/510	3
0	P1	0.182	+Ni/+E	169/510	1
3.11667	P1	0.19	+Ni/+E	169/510	1
6.23333	P1	0.202	+Ni/+E	169/510	1
9.35	P1	0.213	+Ni/+E	169/510	1
12.4667	P1	0.23	+Ni/+E	169/510	1
15.5833	P1	0.256	+Ni/+E	169/510	1
18.7	P1	0.292	+Ni/+E	169/510	1
21.8167	P1	0.338	+Ni/+E	169/510	1
24.9333	P1	0.381	+Ni/+E	169/510	1
28.05	P1	0.406	+Ni/+E	169/510	1
31.1667	P1	0.417	+Ni/+E	169/510	1
34.2833	P1	0.422	+Ni/+E	169/510	1
37.4	P1	0.424	+Ni/+E	169/510	1
40.5167	P1	0.425	+Ni/+E	169/510	1
43.6333	P1	0.427	+Ni/+E	169/510	1
46.75	P1	0.427	+Ni/+E	169/510	1
49.8667	P1	0.428	+Ni/+E	169/510	1
52.9833	P1	0.429	+Ni/+E	169/510	1
56.1	P1	0.429	+Ni/+E	169/510	1
59.2167	P1	0.43	+Ni/+E	169/510	1
62.3333	P1	0.43	+Ni/+E	169/510	1
65.45	P1	0.43	+Ni/+E	169/510	1
68.5667	P1	0.43	+Ni/+E	169/510	1
71.6833	P1	0.431	+Ni/+E	169/510	1
74.8	P1	0.431	+Ni/+E	169/510	1
77.9167	P1	0.431	+Ni/+E	169/510	1
81.0333	P1	0.431	+Ni/+E	169/510	1
84.15	P1	0.432	+Ni/+E	169/510	1
87.2667	P1	0.432	+Ni/+E	169/510	1
90.3833	P1	0.432	+Ni/+E	169/510	1
93.5	P1	0.432	+Ni/+E	169/510	1
96.6167	P1	0.432	+Ni/+E	169/510	1
99.7333	P1	0.432	+Ni/+E	169/510	1
102.85	P1	0.433	+Ni/+E	169/510	1
105.967	P1	0.433	+Ni/+E	169/510	1
109.083	P1	0.432	+Ni/+E	169/510	1
112.2	P1	0.433	+Ni/+E	169/510	1
115.317	P1	0.433	+Ni/+E	169/510	1
118.433	P1	0.433	+Ni/+E	169/510	1
121.55	P1	0.433	+Ni/+E	169/510	1
124.667	P1	0.433	+Ni/+E	169/510	1
	P1		+Ni/+E	169/510	1
0	P7	0.18	+Ni/+E	169/510	2
3.11667	P7	0.188	+Ni/+E	169/510	2
6.23333	P7	0.198	+Ni/+E	169/510	2
9.35	P7	0.21	+Ni/+E	169/510	2
12.4667	P7	0.223	+Ni/+E	169/510	2
15.5833	P7	0.238	+Ni/+E	169/510	2
18.7	P7	0.261	+Ni/+E	169/510	2
21.8167	P7	0.291	+Ni/+E	169/510	2
24.9333	P7	0.327	+Ni/+E	169/510	2
28.05	P7	0.363	+Ni/+E	169/510	2
31.1667	P7	0.388	+Ni/+E	169/510	2
34.2833	P7	0.401	+Ni/+E	169/510	2
37.4	P7	0.407	+Ni/+E	169/510	2
40.5167	P7	0.41	+Ni/+E	169/510	2
43.6333	P7	0.412	+Ni/+E	169/510	2
46.75	P7	0.414	+Ni/+E	169/510	2
49.8667	P7	0.414	+Ni/+E	169/510	2
52.9833	P7	0.415	+Ni/+E	169/510	2
56.1	P7	0.416	+Ni/+E	169/510	2
59.2167	P7	0.417	+Ni/+E	169/510	2
62.3333	P7	0.418	+Ni/+E	169/510	2
65.45	P7	0.418	+Ni/+E	169/510	2
68.5667	P7	0.418	+Ni/+E	169/510	2
71.6833	P7	0.419	+Ni/+E	169/510	2
74.8	P7	0.419	+Ni/+E	169/510	2
77.9167	P7	0.419	+Ni/+E	169/510	2
81.0333	P7	0.42	+Ni/+E	169/510	2
84.15	P7	0.42	+Ni/+E	169/510	2
87.2667	P7	0.42	+Ni/+E	169/510	2
90.3833	P7	0.421	+Ni/+E	169/510	2
93.5	P7	0.421	+Ni/+E	169/510	2
96.6167	P7	0.421	+Ni/+E	169/510	2
99.7333	P7	0.421	+Ni/+E	169/510	2
102.85	P7	0.422	+Ni/+E	169/510	2
105.967	P7	0.421	+Ni/+E	169/510	2
109.083	P7	0.422	+Ni/+E	169/510	2
112.2	P7	0.422	+Ni/+E	169/510	2
115.317	P7	0.422	+Ni/+E	169/510	2
118.433	P7	0.422	+Ni/+E	169/510	2
121.55	P7	0.422	+Ni/+E	169/510	2
124.667	P7	0.423	+Ni/+E	169/510	2
	P7		+Ni/+E	169/510	2
0	P13	0.193	+Ni/+E	169/510	3
3.11667	P13	0.199	+Ni/+E	169/510	3
6.23333	P13	0.207	+Ni/+E	169/510	3
9.35	P13	0.218	+Ni/+E	169/510	3
12.4667	P13	0.232	+Ni/+E	169/510	3
15.5833	P13	0.245	+Ni/+E	169/510	3
18.7	P13	0.266	+Ni/+E	169/510	3
21.8167	P13	0.293	+Ni/+E	169/510	3
24.9333	P13	0.33	+Ni/+E	169/510	3
28.05	P13	0.369	+Ni/+E	169/510	3
31.1667	P13	0.401	+Ni/+E	169/510	3
34.2833	P13	0.421	+Ni/+E	169/510	3
37.4	P13	0.431	+Ni/+E	169/510	3
40.5167	P13	0.435	+Ni/+E	169/510	3
43.6333	P13	0.438	+Ni/+E	169/510	3
46.75	P13	0.439	+Ni/+E	169/510	3
49.8667	P13	0.44	+Ni/+E	169/510	3
52.9833	P13	0.441	+Ni/+E	169/510	3
56.1	P13	0.441	+Ni/+E	169/510	3
59.2167	P13	0.442	+Ni/+E	169/510	3
62.3333	P13	0.442	+Ni/+E	169/510	3
65.45	P13	0.443	+Ni/+E	169/510	3
68.5667	P13	0.443	+Ni/+E	169/510	3
71.6833	P13	0.443	+Ni/+E	169/510	3
74.8	P13	0.443	+Ni/+E	169/510	3
[truncated: 521 more rows]

## Sheet: Figure3c
EDTA Kinetics Abs over time			167/517																												EDTA Kinetics Abs over time			159/517
	1000um			750 uM			500 uM			400 uM			300 uM			250 uM			200 uM			100 uM			50 uM			10 uM				1000um			750 uM			500 uM			400 uM			300 uM			250 uM
Rep 1	Rep 2	Rep 3	Rep 1	Rep 2	Rep 3	Rep 1	Rep 2	Rep 3	Rep 1	Rep 2	Rep 3	Rep 1	Rep 2	Rep 3	Rep 1	Rep 2	Rep 3	Rep 1	Rep 2	Rep 3	Rep 1	Rep 2	Rep 3	Rep 1	Rep 2	Rep 3	Rep 1	Rep 2	Rep 3		Rep 1	Rep 2	Rep 3	Rep 1	Rep 2	Rep 3	Rep 1	Rep 2	Rep 3	Rep 1	Rep 2	Rep 3	Rep 1	Rep 2	Rep 3	Rep 1	Rep 2	Rep 3	Rep 1
0	0	0	0	0	0	0	0	0	0	0	0	0	0	0	0	0	0	0	0	0	0	0	0	0	0	0	0	0	0		0	0	0	0	0	0	0	0	0	0	0	0	0	0	0	0	0	0	0
0.077794	0.098001	0.068324	0.120347	0.103235	0.104112	0.100486	0.088747	0.093545	0.101168	0.094668	0.09547	0.084204	0.069527	0.065854	0.078432	0.081348	0.072293	0.080835	0.071017	0.067367	0.060041	0.05253	0.044512	0.025909	0.027545	0.031721	0.007269	0.007821	0.008748		0.071328	0.09022	0.064941	0.103542	0.079076	0.078325	0.074896	0.07606	0.072602	0.074776	0.064782	0.062856	0.058271	0.063015	0.05703	0.055629	0.059023	0.060619	0.047789
0.165329	0.215511	0.160439	0.245261	0.213766	0.190582	0.194165	0.184277	0.191867	0.191355	0.190482	0.194539	0.184361	0.151185	0.143354	0.160157	0.154368	0.154375	0.163576	0.142422	0.126426	0.119711	0.104703	0.08502	0.056857	0.052398	0.061821	0.014345	0.01433	0.017017		0.147753	0.185784	0.147326	0.230607	0.162876	0.16021	0.150251	0.155838	0.158052	0.146979	0.138395	0.137003	0.130388	0.120328	0.122243	0.121154	0.11843	0.113546	0.104123
0.266208	0.339457	0.264316	0.360268	0.333703	0.301231	0.305473	0.287671	0.300653	0.301483	0.295138	0.286797	0.283674	0.239035	0.227555	0.246524	0.238773	0.241825	0.241743	0.216627	0.198895	0.174828	0.156731	0.124079	0.084918	0.07593	0.09025	0.020731	0.021079	0.025432		0.226197	0.273797	0.235877	0.321273	0.241562	0.248123	0.238453	0.236843	0.243388	0.233071	0.212254	0.211226	0.20959	0.18523	0.189033	0.189752	0.178315	0.173791	0.163055
0.375308	0.474383	0.379008	0.498767	0.463942	0.415975	0.424388	0.385275	0.41439	0.41541	0.400853	0.394349	0.385968	0.330298	0.314595	0.333437	0.327607	0.330632	0.320008	0.294106	0.271972	0.229576	0.202979	0.170916	0.112145	0.097606	0.117628	0.026968	0.03425	0.032406		0.307427	0.377639	0.328611	0.321273	0.333725	0.338656	0.334702	0.319935	0.328978	0.322242	0.286318	0.288002	0.281202	0.250457	0.255555	0.260838	0.236549	0.236616	0.223705
0.484521	0.619326	0.504336	0.630186	0.582189	0.534311	0.544253	0.499077	0.522942	0.531713	0.51188	0.50384	0.489056	0.426793	0.404124	0.412622	0.417105	0.419735	0.402384	0.372929	0.347186	0.278098	0.254108	0.216986	0.139505	0.114958	0.140079	0.032544	0.040604	0.037786		0.390632	0.481063	0.429275	0.454038	0.428372	0.432673	0.435401	0.403245	0.417721	0.413305	0.36069	0.361816	0.361049	0.313593	0.321608	0.334781	0.294059	0.291692	0.282032
0.596083	0.759235	0.640408	0.764701	0.724849	0.662573	0.661165	0.614259	0.632936	0.641209	0.616624	0.609645	0.58237	0.517134	0.492244	0.497658	0.504916	0.506503	0.48011	0.441828	0.421148	0.320729	0.302295	0.258408	0.16059	0.113866	0.162411	0.03738	0.046542	0.045031		0.467815	0.590105	0.528403	0.582204	0.522572	0.523331	0.552256	0.479401	0.502048	0.508799	0.43577	0.43797	0.44421	0.378081	0.387168	0.409963	0.344602	0.349418	0.342142
0.707633	0.90218	0.766829	0.897792	0.851986	0.78085	0.776812	0.723305	0.747189	0.75353	0.715613	0.71658	0.67203	0.609184	0.580942	0.579471	0.585138	0.587863	0.551743	0.51227	0.490809	0.363118	0.345778	0.298993	0.180577	0.12968	0.183181	0.042872	0.05134	0.049651		0.555446	0.698819	0.632853	0.723022	0.618144	0.615801	0.662612	0.561466	0.587462	0.590199	0.506498	0.513952	0.52163	0.438613	0.452321	0.47379	0.399645	0.405902	0.397642
0.8173	1.0479	0.901071	1.03533	0.975405	0.907358	0.898457	0.832342	0.84353	0.859033	0.818836	0.822031	0.764241	0.698645	0.668929	0.66176	0.662797	0.666942	0.622426	0.580831	0.557006	0.40288	0.386799	0.336994	0.19811	0.143686	0.202394	0.04697	0.056506	0.056348		0.641187	0.803892	0.736622	0.873427	0.70705	0.709015	0.772667	0.642169	0.670588	0.684214	0.577516	0.58436	0.599992	0.498316	0.51404	0.54281	0.452613	0.460205	0.459768
0.943555	1.19575	1.0324	1.16304	1.10925	1.03389	1.01194	0.943434	0.956661	0.967362	0.924674	0.92664	0.849755	0.787583	0.751684	0.736513	0.741749	0.747495	0.688018	0.647209	0.625275	0.438437	0.425727	0.372616	0.214596	0.156032	0.21969	0.05118	0.0606785	0.060945		0.72733	0.909063	0.837458	1.01334	0.801547	0.800597	0.875359	0.724098	0.751546	0.773502	0.648343	0.655482	0.667521	0.557943	0.572449	0.610294	0.505642	0.512713	0.511005
NiCl2 Kinetics Abs over time																															NiCl2 Kinetics Abs over time
	1000um			750 uM			500 uM			400 uM			300 uM			250 uM			200 uM			100 uM			50 uM			10 uM				1000um			750 uM			500 uM			400 uM			300 uM			250 uM
Rep 1	Rep 2	Rep 3	Rep 1	Rep 2	Rep 3	Rep 1	Rep 2	Rep 3	Rep 1	Rep 2	Rep 3	Rep 1	Rep 2	Rep 3	Rep 1	Rep 2	Rep 3	Rep 1	Rep 2	Rep 3	Rep 1	Rep 2	Rep 3	Rep 1	Rep 2	Rep 3	Rep 1	Rep 2	Rep 3		Rep 1	Rep 2	Rep 3	Rep 1	Rep 2	Rep 3	Rep 1	Rep 2	Rep 3	Rep 1	Rep 2	Rep 3	Rep 1	Rep 2	Rep 3	Rep 1	Rep 2	Rep 3	Rep 1
0	0	0	0	0	0	0	0	0	0	0	0	0	0	0	0	0	0	0	0	0	0	0	0	0	0	0	0	0	0		0	0	0	0	0	0	0	0	0	0	0	0	0	0	0	0	0	0	0
0.006343	0.007027	0.007373	0.002393	0.005508	0.005191	0.004056	0.004453	0.003899	0.002302	0.003696	0.003078	0.000166	0.001499	0.00581	0.003327	0.004397	0.002337	0.002354	0.000622	0.00545	0.001544	0.002231	0.000177	0.001968	0.000633	0.000783	0.00227	0.004597	0.001871		0.024431	0.025557	0.01623	0.02098	0.01736	0.018509	0.023477	0.013456	0.015472	0.015929	0.017825	0.016097	0.013641	0.016072	0.012882	0.015054	0.015434	0.012031	0.013877
0.013333	0.015923	0.013858	0.007631	0.012366	0.011157	0.009524	0.00876	0.00905	0.005767	0.006344	0.007352	0.002719	0.003887	0.01223	0.007434	0.009118	0.005139	0.006008	0.002787	0.009371	0.004381	0.006464	0.001613	0.004262	0.001111	0.002279	0.004654	0.010707	0.004649		0.049741	0.054874	0.038211	0.045928	0.040596	0.041341	0.047425	0.030693	0.033127	0.035759	0.035142	0.03456	0.030085	0.029975	0.027787	0.028674	0.03104	0.026236	0.02799
0.019106	0.024418	0.020334	0.013399	0.01798	0.016898	0.013922	0.013835	0.014021	0.010596	0.010393	0.012136	0.00514	0.006555	0.017788	0.012328	0.013354	0.008737	0.010768	0.00516	0.013606	0.006967	0.010529	0.00255	0.00646	0.002185	0.003868	0.00722	0.014582	0.007412		0.082615	0.08924	0.065767	0.070326	0.06709	0.06696	0.074416	0.053864	0.051555	0.057322	0.055522	0.054381	0.046369	0.047521	0.044877	0.04647	0.047811	0.042791	0.040898
0.025948	0.032155	0.028088	0.014487	0.023025	0.02263	0.018898	0.018997	0.019041	0.01608	0.013661	0.016861	0.008851	0.008424	0.024433	0.016446	0.019022	0.011919	0.014657	0.007433	0.018403	0.010838	0.01417	0.004285	0.00937	0.003516	0.005536	0.009529	0.020222	0.010308		0.117787	0.127578	0.096455	0.100499	0.095762	0.09575	0.098465	0.074455	0.07395	0.08129	0.077853	0.076449	0.06574	0.066531	0.060586	0.065252	0.066619	0.059599	0.056804
0.032602	0.04148	0.034859	0.020505	0.028964	0.028979	0.024868	0.023153	0.023836	0.021359	0.017353	0.021857	0.013202	0.01147	0.031217	0.022221	0.024217	0.015406	0.01948	0.010635	0.023705	0.01326	0.019373	0.005691	0.011939	0.004646	0.007886	0.012168	0.025202	0.013543		0.156063	0.164694	0.129443	0.133015	0.127108	0.125529	0.126854	0.09919	0.097804	0.104501	0.101172	0.098658	0.084662	0.085899	0.079334	0.084427	0.08246	0.076831	0.071515
0.039063	0.049648	0.041139	0.025708	0.035151	0.035459	0.029575	0.028303	0.030024	0.027879	0.020155	0.027625	0.016247	0.014283	0.037944	0.027957	0.030033	0.018049	0.024229	0.012879	0.029153	0.012345	0.023756	0.008116	0.015164	0.006597	0.009454	0.013435	0.031261	0.016941		0.197374	0.208651	0.167262	0.166865	0.160219	0.157699	0.154195	0.126267	0.122447	0.12881	0.125208	0.12164	0.104992	0.106721	0.098577	0.104291	0.101286	0.094754	0.087585
0.046421	0.058182	0.048556	0.03049	0.037555	0.04095	0.034857	0.033469	0.034595	0.033198	0.024362	0.032407	0.019217	0.018001	0.045082	0.032627	0.035678	0.021638	0.028615	0.015395	0.034887	0.016405	0.02929	0.007274	0.018652	0.009053	0.011845	0.016939	0.032695	0.020257		0.239039	0.252884	0.204559	0.199598	0.192054	0.189451	0.181934	0.15326	0.149094	0.153711	0.147728	0.145012	0.125072	0.126414	0.11791	0.123135	0.120926	0.112578	0.103723
0.053036	0.067349	0.055149	0.036786	0.042479	0.047688	0.039638	0.037744	0.040587	0.038431	0.028279	0.03697	0.023019	0.02178	0.052367	0.03829	0.04109	0.024992	0.032734	0.017846	0.040167	0.019821	0.034174	0.009794	0.021671	0.010701	0.013132	0.018953	0.038108	0.023522		0.280858	0.298077	0.244542	0.231974	0.224678	0.223015	0.210179	0.179077	0.174407	0.177483	0.171039	0.16825	0.144949	0.146414	0.138093	0.141827	0.13974	0.131248	0.118925
0.057242	0.075665	0.061658	0.041748	0.048134	0.052763	0.04444	0.042712	0.044974	0.045033	0.031778	0.042657	0.027114	0.024432	0.057902	0.043829	0.04661	0.029111	0.038118	0.020444	0.045332	0.021317	0.040865	0.01235	0.02387	0.012467	0.016115	0.020209	0.043031	0.027244		0.322593	0.343535	0.289894	0.264779	0.258292	0.2547	0.238783	0.206525	0.201454	0.201021	0.193878	0.191639	0.164767	0.165909	0.157811	0.160531	0.157796	0.149115	0.134115
[truncated: 41 more columns]

## Sheet: Figure4b
Replicate1:Abs over time
0	0	0	0	0	0	0	0	0	0	0	0	0	0	0	0	0	0	0	0	0	0	0	0
0.00650084	0.0698149	0.00476223	0.0757782	0.0064674	0.0834992	0.00492609	0.0808911	0.00435257	0.0796444	0.00327069	0.0927236	0.00278074	0.0950423	0.00169724	0.107503	0.00157583	0.0988241	0.0023489	0.0937473	0.000546634	0.094896	0.00111592	0.0728436
0.0126032	0.152869	0.00952256	0.166587	0.0124451	0.171493	0.00939703	0.167964	0.0070529	0.172948	0.00655752	0.198506	0.00590134	0.204501	0.00312936	0.21968	0.0048067	0.21055	0.00530189	0.188634	0.00217712	0.183598	0.00162816	0.158723
0.0190889	0.240387	0.0146856	0.260948	0.0199522	0.250524	0.0148284	0.258959	0.0114008	0.270376	0.0102736	0.308578	0.00959325	0.317111	0.0046767	0.334783	0.00822449	0.326098	0.00755239	0.288073	0.0039534	0.285065	0.00273597	0.24388
0.0255031	0.330397	0.0202901	0.360082	0.027205	0.346592	0.0200398	0.353439	0.0157932	0.369671	0.0137246	0.421662	0.0136154	0.431601	0.006679	0.454212	0.0103767	0.444094	0.0114068	0.386457	0.00662315	0.387139	0.00399661	0.333205
0.0316193	0.423162	0.0265192	0.460218	0.0339594	0.443886	0.0255483	0.441384	0.0201179	0.473781	0.0179316	0.535089	0.0167518	0.54597	0.00896955	0.561029	0.0141371	0.564656	0.0140634	0.486742	0.00897843	0.490165	0.00627244	0.422502
0.0382876	0.519253	0.0311033	0.561197	0.0419985	0.544901	0.0310323	0.528556	0.0246882	0.57664	0.0221704	0.650991	0.0209235	0.661784	0.0110467	0.680738	0.0177652	0.682884	0.017426	0.588429	0.0110617	0.595817	0.00873655	0.512155
0.0447682	0.614133	0.0356194	0.665554	0.0491756	0.647058	0.0362201	0.627824	0.0287388	0.682601	0.0261871	0.767064	0.0248338	0.778383	0.0120872	0.801539	0.0221328	0.802288	0.0208719	0.675196	0.0132152	0.700175	0.0105836	0.602655
0.0509602	0.71135	0.0411342	0.770672	0.056419	0.750092	0.0419858	0.729825	0.0332836	0.787228	0.0307114	0.882871	0.0289409	0.89542	0.0140243	0.919412	0.0263236	0.91728	0.0246924	0.777865	0.015925	0.802129	0.01235	0.692934
0.0576105	0.807542	0.0466853	0.877728	0.0634077	0.856956	0.0476096	0.834403	0.0376528	0.890462	0.0359251	1.00434	0.0327965	1.01379	0.0156631	1.0441	0.0310691	1.03942	0.0290732	0.877941	0.0184758	0.912611	0.0154459	0.783952
Replicate2:Abs over time
0	0	0	0	0	0	0	0	0	0	0	0	0	0	0	0	0	0	0	0	0	0	0	0
0.00886522	0.0730903	0.00568654	0.076131	0.00486594	0.0762816	0.00347719	0.0843486	0.00370181	0.0812296	0.00336695	0.107443	0.00309372	0.0988992	0.00277376	0.105489	0.0039849	0.0960677	0.00458536	0.112069	0.00369328	0.0944642	0.00171775	0.0812749
0.019575	0.149475	0.0115005	0.164051	0.00786167	0.1542	0.00796971	0.169152	0.00890867	0.176892	0.00688317	0.225294	0.00781369	0.204734	0.00442231	0.203674	0.00801897	0.213511	0.00883937	0.22387	0.00952119	0.207851	0.00725853	0.172633
0.0289484	0.231254	0.0173218	0.253788	0.0148429	0.236774	0.0125302	0.259713	0.0123177	0.272857	0.00924823	0.337961	0.0109734	0.311836	0.00793469	0.315617	0.00979334	0.326737	0.0124471	0.340355	0.0106977	0.318717	0.0105608	0.266313
0.040295	0.315509	0.0230597	0.34616	0.0196609	0.323799	0.0179958	0.341116	0.0173322	0.373823	0.0165588	0.45478	0.0141207	0.420334	0.0105603	0.431947	0.0156659	0.440093	0.0170142	0.460328	0.0135279	0.426598	0.0141822	0.363569
0.0514349	0.400258	0.0310694	0.442698	0.025326	0.412116	0.0230531	0.435485	0.0222186	0.476439	0.0191821	0.573479	0.019114	0.52634	0.0131876	0.546338	0.0185605	0.558766	0.0201421	0.575741	0.0176037	0.540822	0.0161254	0.454512
0.0626304	0.475931	0.0365921	0.538804	0.0306118	0.503568	0.02705	0.53426	0.0273246	0.580097	0.0255398	0.692753	0.0220519	0.635419	0.0166932	0.655218	0.0244912	0.678869	0.0242798	0.690589	0.0207736	0.647527	0.0218487	0.55641
0.0727774	0.566503	0.0411375	0.641344	0.037862	0.598423	0.0325519	0.633183	0.0327022	0.683017	0.0295207	0.811484	0.0282807	0.744023	0.0210181	0.783484	0.0296842	0.803909	0.0291302	0.810802	0.0251643	0.770076	0.0231534	0.656451
0.0827577	0.657166	0.0485581	0.744026	0.0444926	0.697593	0.0379162	0.729443	0.038246	0.797228	0.0344685	0.934913	0.0322166	0.853417	0.0266692	0.89373	0.0345016	0.917238	0.0345155	0.940399	0.0277232	0.878293	0.0279546	0.753827
0.0943527	0.74948	0.0550358	0.84454	0.0497646	0.782723	0.043239	0.836033	0.0423016	0.907772	0.0412243	1.04595	0.038112	0.964895	0.028487	1.00804	0.0385043	1.04562	0.0369	1.03724	0.0316038	0.983782	0.0324849	0.850737
Replicate3:Abs over time
0	0	0	0	0	0	0	0	0	0	0	0	0	0	0	0	0	0	0	0	0	0	0	0
0.00765407	0.0905491	0.00445722	0.0852071	0.00471793	0.0859268	0.00622189	0.0865306	0.00634596	0.0808962	0.00473341	0.104905	0.00801855	0.0894973	0.00508924	0.102036	0.00543585	0.11143	0.00675333	0.112049	0.00346468	0.141696	0.00381397	0.0758552
0.0165395	0.181155	0.0100104	0.177763	0.010606	0.166723	0.0104456	0.179607	0.0107889	0.174201	0.0108226	0.21194	0.0127918	0.20029	0.0124227	0.222319	0.00967531	0.212161	0.0131876	0.227639	0.00634972	0.239075	0.00511295	0.161484
0.0247598	0.277327	0.015542	0.271201	0.0150181	0.260011	0.0148884	0.261724	0.0160577	0.274344	0.0140542	0.308975	0.017282	0.307941	0.0141803	0.336665	0.0137516	0.33137	0.0149326	0.341007	0.00951096	0.347667	0.00975548	0.247654
0.0319071	0.363691	0.0215336	0.36736	0.0200072	0.356194	0.0196804	0.358305	0.0193614	0.373399	0.0178012	0.424461	0.020861	0.415292	0.018594	0.452985	0.0185773	0.44786	0.0152453	0.448052	0.0152736	0.451792	0.0119052	0.338791
0.0377253	0.457989	0.0248778	0.453424	0.0252267	0.452696	0.0244374	0.456381	0.0246768	0.475993	0.0232348	0.535958	0.0276016	0.52638	0.0223934	0.57487	0.0233874	0.562229	0.0220684	0.562781	0.0171033	0.55556	0.0135844	0.424896
0.0466315	0.552811	0.0321265	0.55083	0.0328946	0.551244	0.0287349	0.555239	0.028588	0.5776	0.0254764	0.644016	0.0312834	0.639168	0.0265049	0.695381	0.0264679	0.679161	0.0267241	0.680883	0.0219842	0.670197	0.0183108	0.517903
0.0541263	0.649576	0.0373547	0.654452	0.0366945	0.657045	0.0341475	0.664903	0.0322676	0.689014	0.0288249	0.766098	0.0354082	0.749938	0.0326019	0.816262	0.0301887	0.802593	0.0274207	0.800251	0.0218681	0.769394	0.0206898	0.609148
0.0627371	0.743013	0.0429661	0.756593	0.0422539	0.757205	0.0382174	0.767382	0.0381535	0.798977	0.0315341	0.86988	0.0382931	0.868889	0.035693	0.932965	0.034004	0.918287	0.0282293	0.913652	0.0259662	0.864734	0.0225096	0.694071
0.0686498	0.839058	0.0473035	0.864314	0.0459346	0.862818	0.0430132	0.865987	0.0428437	0.899225	0.0372367	0.989805	0.0454045	0.980691	0.0381439	1.06198	0.0379233	1.03467	0.0339313	1.02212	0.0298041	0.979237	0.0243461	0.783964
PlusNi	PlusEDTA	PlusNi	PlusEDTA	PlusNi	PlusEDTA	PlusNi	PlusEDTA	PlusNi	PlusEDTA	PlusNi	PlusEDTA	PlusNi	PlusEDTA	PlusNi	PlusEDTA	PlusNi	PlusEDTA	PlusNi	PlusEDTA	PlusNi	PlusEDTA	PlusNi	PlusEDTA

## Sheet: Figure4c
EDTA		NiCl2				EDTA		NiCl2		NiCl2
M/Z	RelIntens	M/Z	RelIntens			700-900 M/Z		700-900 M/Z		1100-1500 M/Z
400.006	0.00194	400.006	0.00181			Mass	RelIntens	Mass	RelIntens	Mass	RelIntens
400.015	0.00206	400.015	0.00179			70000	0.000306441	70000	0.000141902	70000	0.000153963
400.024	0.00201	400.024	0.00206			70001	5.2678e-05	70001	6.06427e-05	70001	4.91244e-06
400.033	0.00188	400.033	0.00236			70002	3.39492e-05	70002	0.000174679	70002	7.02304e-06
400.041	0.00169	400.041	0.00266			70003	7.58136e-05	70003	0.000572622	70003	2.34009e-05
400.05	0.00148	400.05	0.00292			70004	6.78305e-05	70004	0.000215039	70004	7.80184e-05
400.059	0.00137	400.059	0.00302			70005	9.90847e-05	70005	2.36504e-05	70005	0.000121659
400.068	0.00135	400.068	0.00297			70006	3.71525e-05	70006	2.79563e-05	70006	0.00028341
400.076	0.00137	400.076	0.00284			70007	1.2161e-05	70007	5.32005e-05	70007	0.000762212
400.085	0.00137	400.085	0.00259			70008	3.55932e-05	70008	0.000176992	70008	0.000144839
400.094	0.00134	400.094	0.00237			70009	9.47288e-05	70009	0.000589589	70009	0.000130876
400.103	0.00128	400.103	0.00221			70010	0.000249831	70010	0.00129	70010	0.000225023
400.111	0.00121	400.111	0.00221			70011	0.000145492	70011	0.000653985	70011	0.000509677
400.12	0.00116	400.12	0.00241			70012	3.60508e-05	70012	0.000935347	70012	0.000344654
400.129	0.00113	400.129	0.00279			70013	6.38305e-05	70013	0.00271	70013	0.000280783
400.137	0.00112	400.137	0.00318			70014	4.45254e-06	70014	0.000341517	70014	0.000262258
400.146	0.00114	400.146	0.00356			70015	1.16542e-07	70015	1.61054e-05	70015	0.000328571
400.155	0.00119	400.155	0.0038			70016	3.88305e-07	70016	2.98201e-05	70016	0.000393134
400.164	0.00125	400.164	0.00378			70017	9.18475e-07	70017	4.0527e-05	70017	0.000189493
400.172	0.00136	400.172	0.00366			70018	3.05085e-06	70018	0.000128162	70018	8.49309e-05
400.181	0.00153	400.181	0.00373			70019	9.21525e-06	70019	0.000243702	70019	0.0262
400.19	0.00175	400.19	0.00402			70020	3.07119e-05	70020	0.000638432	70020	0.02541
400.199	0.00197	400.199	0.00454			70021	0.00010239	70021	0.000340231	70021	0.0233
400.207	0.00223	400.207	0.00505			70022	0.000319322	70022	0.000790617	70022	0.0202
400.216	0.00256	400.216	0.00568			70023	0.000597966	70023	0.000733548	70023	0.01652
400.225	0.00297	400.225	0.00634			70024	0.0073	70024	0.01747	70024	0.01273
400.233	0.00346	400.233	0.00667			70025	0.00745	70025	0.01551	70025	0.00936
400.242	0.00407	400.242	0.00717			70026	0.00763	70026	0.01451	70026	0.00681
400.251	0.00479	400.251	0.00797			70027	0.00777	70027	0.01419	70027	0.00514
400.26	0.00553	400.26	0.0088			70028	0.0078	70028	0.01431	70028	0.00421
400.268	0.00608	400.268	0.00954			70029	0.00766	70029	0.01473	70029	0.00374
400.277	0.00634	400.277	0.00984			70030	0.00733	70030	0.01533	70030	0.00345
400.286	0.00619	400.286	0.0097			70031	0.00683	70031	0.01607	70031	0.00314
400.295	0.00562	400.295	0.00907			70032	0.0062	70032	0.01692	70032	0.00274
400.303	0.00471	400.303	0.00787			70033	0.00552	70033	0.0179	70033	0.00231
400.312	0.00374	400.312	0.00668			70034	0.00485	70034	0.01913	70034	0.00195
400.321	0.00292	400.321	0.00553			70035	0.00424	70035	0.02062	70035	0.00172
400.33	0.00234	400.33	0.00446			70036	0.00372	70036	0.02246	70036	0.00161
400.338	0.00196	400.338	0.00355			70037	0.00329	70037	0.02455	70037	0.0016
400.347	0.00168	400.347	0.00275			70038	0.00296	70038	0.02675	70038	0.00168
400.356	0.00146	400.356	0.00208			70039	0.0027	70039	0.02879	70039	0.00189
400.365	0.00118	400.365	0.0016			70040	0.00248	70040	0.0304	70040	0.00227
400.373	0.000884979	400.373	0.00129			70041	0.00231	70041	0.03131	70041	0.00293
400.382	0.000635837	400.382	0.00118			70042	0.00216	70042	0.03141	70042	0.00393
400.391	0.00048691	400.391	0.00118			70043	0.00204	70043	0.03075	70043	0.00527
400.399	0.000452575	400.399	0.00121			70044	0.00196	70044	0.02947	70044	0.00689
400.408	0.000495064	400.408	0.00119			70045	0.00191	70045	0.0279	70045	0.00861
400.417	0.000553863	400.417	0.00111			70046	0.0019	70046	0.02635	70046	0.01027
400.426	0.000579828	400.426	0.000996703			70047	0.00192	70047	0.02508	70047	0.01178
400.434	0.000569313	400.434	0.000872527			70048	0.00198	70048	0.02428	70048	0.01316
400.443	0.00053133	400.443	0.00079011			70049	0.00207	70049	0.024	70049	0.0144
400.452	0.000460944	400.452	0.00075			70050	0.00218	70050	0.02418	70050	0.01537
400.461	0.00039485	400.461	0.000794505			70051	0.00231	70051	0.02469	70051	0.01589
400.469	0.000380258	400.469	0.000837363			70052	0.00247	70052	0.0253	70052	0.01585
400.478	0.000412017	400.478	0.000843956			70053	0.00266	70053	0.02577	70053	0.01537
400.487	0.000490129	400.487	0.000859341			70054	0.00288	70054	0.0259	70054	0.0148
400.495	0.000525107	400.495	0.000901648			70055	0.00317	70055	0.02555	70055	0.0146
400.504	0.000560944	400.504	0.000939011			70056	0.00354	70056	0.0247	70056	0.01512
400.513	0.000607082	400.513	0.000947253			70057	0.00403	70057	0.0235	70057	0.01646
400.522	0.00065	400.522	0.00101			70058	0.00469	70058	0.02212	70058	0.01838
400.531	0.00073412	400.531	0.00118			70059	0.00556	70059	0.02087	70059	0.02045
400.539	0.000868884	400.539	0.00136			70060	0.00669	70060	0.02006	70060	0.02212
400.548	0.00104	400.548	0.00154			70061	0.00808	70061	0.01996	70061	0.02289
400.557	0.0012	400.557	0.00175			70062	0.00966	70062	0.0208	70062	0.02241
400.565	0.00121	400.565	0.00196			70063	0.01125	70063	0.02269	70063	0.02054
400.574	0.0011	400.574	0.00208			70064	0.01263	70064	0.02549	70064	0.01752
400.583	0.000947639	400.583	0.00198			70065	0.01361	70065	0.02875	70065	0.014
400.592	0.000760515	400.592	0.00188			70066	0.01407	70066	0.03175	70066	0.01066
400.6	0.000624678	400.6	0.00174			70067	0.01403	70067	0.03384	70067	0.00795
400.609	0.000571245	400.609	0.00156			70068	0.01361	70068	0.03476	70068	0.00599
400.618	0.000595708	400.618	0.00137			70069	0.01292	70069	0.03479	70069	0.00469
400.627	0.000630687	400.627	0.00125			70070	0.01212	70070	0.03455	70070	0.00389
400.635	0.000595279	400.635	0.0012			70071	0.01131	70071	0.03465	70071	0.00344
400.644	0.000532833	400.644	0.00119			70072	0.01057	70072	0.03553	70072	0.00325
400.653	0.000472747	400.653	0.00115			70073	0.00996	70073	0.03739	70073	0.00324
400.661	0.0004103	400.661	0.00114			70074	0.00948	70074	0.04033	70074	0.00338
400.67	0.000393562	400.67	0.00108			70075	0.00915	70075	0.04427	70075	0.00363
400.679	0.000420172	400.679	0.000981319			70076	0.00896	70076	0.04893	70076	0.00401
400.688	0.000496567	400.688	0.000896703			70077	0.00896	70077	0.05386	70077	0.00452
400.697	0.000578755	400.697	0.000864286			70078	0.00915	70078	0.05835	70078	0.00519
400.705	0.000659871	400.705	0.000928022			70079	0.00959	70079	0.06174	70079	0.00603
400.714	0.000753863	400.714	0.00113			70080	0.01027	70080	0.06355	70080	0.00706
400.723	0.000850644	400.723	0.00144			70081	0.01117	70081	0.06369	70081	0.00827
400.731	0.000942275	400.731	0.00177			70082	0.01221	70082	0.06239	70082	0.00967
400.74	0.00104	400.74	0.00208			70083	0.01327	70083	0.06001	70083	0.01114
400.749	0.00112	400.749	0.00226			70084	0.01419	70084	0.05683	70084	0.01242
400.758	0.0012	400.758	0.00232			70085	0.01483	70085	0.05297	70085	0.01325
400.766	0.00122	400.766	0.00222			70086	0.01507	70086	0.04852	70086	0.01353
400.775	0.00119	400.775	0.002			70087	0.01491	70087	0.04368	70087	0.01338
400.784	0.00113	400.784	0.00179			70088	0.01441	70088	0.0388	70088	0.01308
400.793	0.00107	400.793	0.00164			70089	0.01367	70089	0.03432	70089	0.01289
400.801	0.00103	400.801	0.0016			70090	0.01282	70090	0.0306	70090	0.01295
400.81	0.00105	400.81	0.00169			70091	0.01195	70091	0.02783	70091	0.01323
400.819	0.00109	400.819	0.00181			70092	0.01112	70092	0.02595	70092	0.01357
400.828	0.00113	400.828	0.00197			70093	0.01035	70093	0.02481	70093	0.01372
400.836	0.00112	400.836	0.00209			70094	0.00965	70094	0.02414	70094	0.01342
400.845	0.00105	400.845	0.00213			70095	0.009	70095	0.02373	70095	0.01269
400.854	0.000953219	400.854	0.0021			70096	0.00839	70096	0.02347	70096	0.01178
400.863	0.00088691	400.863	0.002			70097	0.0078	70097	0.0233	70097	0.011
400.871	0.000860086	400.871	0.0019			70098	0.00723	70098	0.02321	70098	0.01042
400.88	0.000872318	400.88	0.00178			70099	0.00668	70099	0.02323	70099	0.01
400.889	0.000826609	400.889	0.00168			70100	0.00614	70100	0.02334	70100	0.0096
400.897	0.000700429	400.897	0.00166			70101	0.00563	70101	0.02357	70101	0.00914
400.906	0.000740558	400.906	0.00168			70102	0.00516	70102	0.02391	70102	0.00861
400.915	0.00126	400.915	0.00179			70103	0.00472	70103	0.0244	70103	0.00806
400.924	0.00253	400.924	0.00194			70104	0.00432	70104	0.02509	70104	0.00754
400.933	0.0046	400.933	0.00219			70105	0.00396	70105	0.02603	70105	0.00712
400.941	0.0072	400.941	0.00246			70106	0.00363	70106	0.02729	70106	0.00681
400.95	0.00971	400.95	0.00266			70107	0.00333	70107	0.02889	70107	0.00662
400.959	0.01137	400.959	0.0028			70108	0.00307	70108	0.03084	70108	0.00654
400.967	0.01162	400.967	0.00296			70109	0.00285	70109	0.03305	70109	0.00654
400.976	0.01059	400.976	0.00304			70110	0.00268	70110	0.03537	70110	0.00656
400.985	0.00874	400.985	0.00313			70111	0.00258	70111	0.03761	70111	0.00649
400.994	0.00667	400.994	0.00321			70112	0.00253	70112	0.03945	70112	0.00631
401.002	0.00485	401.002	0.00334			70113	0.00256	70113	0.04059	70113	0.00607
401.011	0.0036	401.011	0.0034			70114	0.00266	70114	0.0408	70114	0.00588
401.02	0.00292	401.02	0.00342			70115	0.00285	70115	0.03992	70115	0.00585
401.029	0.00254	401.029	0.00343			70116	0.00313	70116	0.03797	70116	0.00605
401.037	0.00223	401.037	0.00351			70117	0.0035	70117	0.03509	70117	0.00653
401.046	0.00197	401.046	0.00357			70118	0.00399	70118	0.03157	70118	0.00727
401.055	0.00178	401.055	0.00361			70119	0.00429	70119	0.02769	70119	0.00821
401.064	0.00164	401.064	0.00361			70120	0.0043	70120	0.02377	70120	0.00918
401.072	0.00149	401.072	0.00353			70121	0.00448	70121	0.02015	70121	0.00998
401.081	0.00141	401.081	0.00339			70122	0.00485	70122	0.01717	70122	0.01041
401.09	0.00139	401.09	0.0033			70123	0.00516	70123	0.01503	70123	0.01041
401.099	0.0014	401.099	0.00328			70124	0.0054	70124	0.014	70124	0.01008
401.107	0.00139	401.107	0.00341			70125	0.00557	70125	0.01447	70125	0.00959
401.116	0.00141	401.116	0.00356			70126	0.00567	70126	0.0168	70126	0.00918
401.125	0.00151	401.125	0.00364			70127	0.00573	70127	0.02108	70127	0.00906
401.134	0.00171	401.134	0.00368			70128	0.00575	70128	0.02671	70128	0.00934
401.142	0.00192	401.142	0.00371			70129	0.00575	70129	0.03217	70129	0.01001
401.151	0.00221	401.151	0.00377			70130	0.00574	70130	0.03575	70130	0.01092
401.16	0.00255	401.16	0.00396			70131	0.00575	70131	0.03648	70131	0.01181
401.168	0.00289	401.168	0.00435			70132	0.00578	70132	0.03473	70132	0.01236
401.177	0.00319	401.177	0.00496			70133	0.00586	70133	0.03167	70133	0.01233
401.186	0.00347	401.186	0.00573			70134	0.00599	70134	0.02853	70134	0.01168
401.195	0.00387	401.195	0.00656			70135	0.0062	70135	0.02611	70135	0.01056
401.204	0.0045	401.204	0.00773			70136	0.00649	70136	0.02473	70136	0.00924
401.212	0.00529	401.212	0.00923			70137	0.00686	70137	0.02438	70137	0.00793
401.221	0.00622	401.221	0.01095			70138	0.00732	70138	0.02492	70138	0.00676
401.23	0.00716	401.23	0.0128			70139	0.00787	70139	0.02608	70139	0.00577
401.238	0.00792	401.238	0.01432			70140	0.00851	70140	0.02758	70140	0.00499
401.247	0.0082	401.247	0.01515			70141	0.00926	70141	0.0292	70141	0.00441
401.256	0.00791	401.256	0.01504			70142	0.01011	70142	0.03077	70142	0.00407
401.265	0.00718	401.265	0.01398			70143	0.01104	70143	0.03224	70143	0.00399
401.273	0.0062	401.273	0.0124			70144	0.01203	70144	0.03361	70144	0.00421
401.282	0.00504	401.282	0.01053			70145	0.01301	70145	0.035	70145	0.00473
401.291	0.00396	401.291	0.00868			70146	0.01391	70146	0.03658	70146	0.00549
401.3	0.00313	401.3	0.00717			70147	0.0146	70147	0.03853	70147	0.00644
401.308	0.00255	401.308	0.00575			70148	0.01499	70148	0.04103	70148	0.0075
401.317	0.00208	401.317	0.00445			70149	0.01501	70149	0.04418	70149	0.00859
401.326	0.0017	401.326	0.00333			70150	0.01464	70150	0.04794	70150	0.0096
401.335	0.0014	401.335	0.00243			70151	0.01397	70151	0.05199	70151	0.01041
401.343	0.00118	401.343	0.00182			70152	0.0131	70152	0.05563	70152	0.01097
401.352	0.000960515	401.352	0.00142			70153	0.01216	70153	0.0578	70153	0.01132
401.361	0.000792489	401.361	0.0012			70154	0.01126	70154	0.05751	70154	0.01153
401.37	0.000697639	401.37	0.00115			70155	0.01046	70155	0.05433	70155	0.0116
401.378	0.000630901	401.378	0.00101			70156	0.00977	70156	0.04869	70156	0.01152
401.387	0.000569957	401.387	0.000838462			70157	0.00918	70157	0.0417	70157	0.01133
401.396	0.000519742	401.396	0.000713187			70158	0.00867	70158	0.03463	70158	0.01113
401.405	0.000456867	401.405	0.000676374			70159	0.00822	70159	0.02835	70159	0.01104
401.413	0.000413305	401.413	0.000746154			70160	0.00783	70160	0.02326	70160	0.01105
401.422	0.000393133	401.422	0.000876923			70161	0.00747	70161	0.01934	70161	0.01106
401.431	0.000399142	401.431	0.00103			70162	0.00716	70162	0.01644	70162	0.01096
401.44	0.000424249	401.44	0.00117			70163	0.00688	70163	0.01437	70163	0.01068
401.448	0.000469957	401.448	0.00117			70164	0.00663	70164	0.01299	70164	0.01019
401.457	0.000513519	401.457	0.00104			70165	0.00642	70165	0.01219	70165	0.00956
401.466	0.000538841	401.466	0.000894505			70166	0.00624	70166	0.01189	70166	0.0089
401.475	0.00053927	401.475	0.000810989			70167	0.00609	70167	0.01202	70167	0.00835
401.483	0.000504077	401.483	0.000833516			70168	0.00596	70168	0.01253	70168	0.00796
401.492	0.000492918	401.492	0.000951099			70169	0.00585	70169	0.01334	70169	0.00778
401.501	0.000497425	401.501	0.00112			70170	0.00574	70170	0.01442	70170	0.00784
401.51	0.000507511	401.51	0.00123			70171	0.00563	70171	0.01571	70171	0.00818
401.518	0.000540558	401.518	0.00124			70172	0.0055	70172	0.01713	70172	0.00881
401.527	0.000561373	401.527	0.00121			70173	0.00537	70173	0.01866	70173	0.00967
401.536	0.000568455	401.536	0.00119			70174	0.00523	70174	0.02024	70174	0.01057
401.545	0.000565451	401.545	0.00122			70175	0.00509	70175	0.02184	70175	0.01127
401.553	0.000546996	401.553	0.0013			70176	0.00498	70176	0.02341	70176	0.01157
401.562	0.000558155	401.562	0.00138			70177	0.00491	70177	0.0249	70177	0.01139
401.571	0.000583476	401.571	0.00142			70178	0.0049	70178	0.02625	70178	0.01075
401.58	0.00062618	401.58	0.00129			70179	0.00496	70179	0.02734	70179	0.00974
401.588	0.000687983	401.588	0.0011			70180	0.00509	70180	0.02812	70180	0.00853
401.597	0.000748069	401.597	0.000979121			70181	0.00528	70181	0.02857	70181	0.00729
401.606	0.000785837	401.606	0.000935714			70182	0.00552	70182	0.02887	70182	0.00621
401.615	0.000796781	401.615	0.00101			70183	0.0058	70183	0.02931	70183	0.00543
401.623	0.000763305	401.623	0.00114			70184	0.00609	70184	0.03033	70184	0.00506
401.632	0.000705579	401.632	0.00131			70185	0.00638	70185	0.03226	70185	0.00512
401.641	0.000641845	401.641	0.00145			70186	0.00667	70186	0.03512	70186	0.00563
401.65	0.000585622	401.65	0.00142			70187	0.00694	70187	0.03839	70187	0.00659
401.658	0.00052103	401.658	0.00128			70188	0.00717	70188	0.04118	70188	0.00794
401.667	0.000480258	401.667	0.00112			70189	0.00734	70189	0.04238	70189	0.00959
401.676	0.000449785	401.676	0.000962637			70190	0.00741	70190	0.04114	70190	0.01124
401.685	0.000438412	401.685	0.000878022			70191	0.00736	70191	0.03735	70191	0.01251
401.693	0.00043691	401.693	0.000840659			70192	0.00719	70192	0.03175	70192	0.01309
401.702	0.000454506	401.702	0.000887912			70193	0.00693	70193	0.02563	70193	0.01286
401.711	0.00049206	401.711	0.000993956			70194	0.00662	70194	0.02015	70194	0.01193
401.719	0.000550858	401.719	0.00109			70195	0.00631	70195	0.016	70195	0.01055
401.728	0.000600644	401.728	0.00117			70196	0.00606	70196	0.01335	70196	0.00907
401.737	0.000689485	401.737	0.00127			70197	0.00588	70197	0.01205	70197	0.00782
401.746	0.000791416	401.746	0.0014			70198	0.00581	70198	0.01183	70198	0.00697
401.755	0.000901717	401.755	0.0016			70199	0.00583	70199	0.01249	70199	0.00653
401.763	0.000993562	401.763	0.00173			70200	0.00593	70200	0.0138	70200	0.00646
401.772	0.00103	401.772	0.0018			70201	0.00607	70201	0.01562	70201	0.00669
401.781	0.00102	401.781	0.00183			70202	0.00624	70202	0.0178	70202	0.00718
401.79	0.000960086	401.79	0.00177			70203	0.00641	70203	0.02024	70203	0.00782
401.798	0.000864807	401.798	0.00167			70204	0.00657	70204	0.02285	70204	0.00841
401.807	0.000793348	401.807	0.00156			70205	0.0067	70205	0.02562	70205	0.00871
401.816	0.000719528	401.816	0.00144			70206	0.00682	70206	0.02853	70206	0.00865
401.825	0.00064721	401.825	0.0014			70207	0.00693	70207	0.03165	70207	0.00838
401.833	0.000581116	401.833	0.00136			70208	0.00704	70208	0.035	70208	0.00817
401.842	0.000517167	401.842	0.00139			70209	0.00716	70209	0.03865	70209	0.00818
401.851	0.000508798	401.851	0.00153			70210	0.0073	70210	0.04266	70210	0.00843
401.86	0.000550644	401.86	0.00169			70211	0.00747	70211	0.04698	70211	0.00881
401.868	0.000656223	401.868	0.00186			70212	0.00766	70212	0.0515	70212	0.00911
401.877	0.000795494	401.877	0.00196			70213	0.00787	70213	0.05602	70213	0.00922
401.886	0.000859013	401.886	0.00198			70214	0.00809	70214	0.0601	70214	0.00909
401.895	0.000782833	401.895	0.00197			70215	0.0083	70215	0.06324	70215	0.00882
401.903	0.000616953	401.903	0.00189			70216	0.00846	70216	0.06487	70216	0.00853
401.912	0.000574678	401.912	0.00182			70217	0.00855	70217	0.06469	70217	0.00828
401.921	0.00107	401.921	0.00185			70218	0.00856	70218	0.06278	70218	0.00813
401.93	0.00239	401.93	0.00191			70219	0.00849	70219	0.05954	70219	0.00809
401.938	0.00464	401.938	0.002			70220	0.00838	70220	0.05553	70220	0.00813
401.947	0.00748	401.947	0.00216			70221	0.00827	70221	0.05112	70221	0.00828
401.956	0.0102	401.956	0.00246			70222	0.00819	70222	0.0465	70222	0.00859
401.965	0.01197	401.965	0.00282			70223	0.00816	70223	0.04175	70223	0.00912
401.973	0.01221	401.973	0.00311			70224	0.00816	70224	0.03694	70224	0.00986
401.982	0.0109	401.982	0.00334			70225	0.00813	70225	0.03224	70225	0.01069
401.991	0.00859	401.991	0.0035			70226	0.00805	70226	0.0279	70226	0.01139
402	0.00604	402	0.00338			70227	0.00791	70227	0.02422	70227	0.01179
402.008	0.00395	402.008	0.00312			70228	0.00773	70228	0.02139	70228	0.01183
402.017	0.00267	402.017	0.0028			70229	0.00754	70229	0.01952	70229	0.01157
402.026	0.00217	402.026	0.00252			70230	0.00741	70230	0.0186	70230	0.01106
402.035	0.00211	402.035	0.00226			70231	0.00738	70231	0.0185	70231	0.01036
402.043	0.00215	402.043	0.00207			70232	0.00746	70232	0.01902	70232	0.0096
402.052	0.00207	402.052	0.00206			70233	0.00765	70233	0.02001	70233	0.00891
402.061	0.00184	402.061	0.00217			70234	0.00792	70234	0.02132	70234	0.00837
402.07	0.00154	402.07	0.00229			70235	0.00825	70235	0.02292	70235	0.008
402.078	0.00126	402.078	0.00246			70236	0.00861	70236	0.02481	70236	0.00771
402.087	0.00106	402.087	0.00255			70237	0.00897	70237	0.02704	70237	0.0074
402.096	0.000970815	402.096	0.00256			70238	0.00934	70238	0.02969	70238	0.00703
402.105	0.00094721	402.105	0.00251			70239	0.00969	70239	0.03279	70239	0.00661
402.113	0.000960086	402.113	0.00247			70240	0.01001	70240	0.03627	70240	0.00617
402.122	0.000972961	402.122	0.00252			70241	0.01028	70241	0.04001	70241	0.00572
402.131	0.000982403	402.131	0.00261			70242	0.01052	70242	0.04373	70242	0.00529
402.14	0.001	402.14	0.00279			70243	0.01075	70243	0.04708	70243	0.00491
402.148	0.00106	402.148	0.00303			70244	0.01103	70244	0.04967	70244	0.00467
402.157	0.00113	402.157	0.00315			70245	0.01143	70245	0.05113	70245	0.00464
402.166	0.0012	402.166	0.00321			70246	0.01199	70246	0.05138	70246	0.00486
402.175	0.00129	402.175	0.00325			70247	0.01272	70247	0.05055	70247	0.00529
402.183	0.00137	402.183	0.00329			70248	0.01352	70248	0.04911	70248	0.00585
402.192	0.00148	402.192	0.00334			70249	0.01423	70249	0.04751	70249	0.00645
402.201	0.00168	402.201	0.00353			70250	0.01463	70250	0.04605	70250	0.00709
402.21	0.00201	402.21	0.00395			70251	0.01454	70251	0.04473	70251	0.0078
402.219	0.00248	402.219	0.00466			70252	0.0139	70252	0.04332	70252	0.00854
402.227	0.00297	402.227	0.00552			70253	0.01279	70253	0.0415	70253	0.00926
402.236	0.00347	402.236	0.00641			70254	0.01142	70254	0.03914	70254	0.00984
402.245	0.00391	402.245	0.00723			70255	0.00999	70255	0.03617	70255	0.01028
402.253	0.00421	402.253	0.00781			70256	0.00866	70256	0.0327	70256	0.01061
402.262	0.00436	402.262	0.00804			70257	0.00752	70257	0.02891	70257	0.0109
402.271	0.00445	402.271	0.00794			70258	0.0066	70258	0.025	70258	0.01122
402.28	0.00444	402.28	0.00754			70259	0.00587	70259	0.02121	70259	0.01158
402.288	0.0043	402.288	0.0069			70260	0.00531	70260	0.01779	70260	0.01194
402.297	0.00397	402.297	0.00603			70261	0.0049	70261	0.015	70261	0.0122
402.306	0.00351	402.306	0.00497			70262	0.00461	70262	0.01297	70262	0.01224
402.315	0.00291	402.315	0.0039			70263	0.00441	70263	0.01175	70263	0.01203
402.324	0.00226	402.324	0.00297			70264	0.00429	70264	0.01131	70264	0.01163
402.332	0.00169	402.332	0.00227			70265	0.00424	70265	0.01156	70265	0.01122
402.341	0.00125	402.341	0.00172			70266	0.00423	70266	0.01244	70266	0.01096
402.35	0.000958798	402.35	0.00139			70267	0.00425	70267	0.01395	70267	0.01094
402.358	0.00078133	402.358	0.00129			70268	0.0043	70268	0.01609	70268	0.01105
402.367	0.000678755	402.367	0.00139			70269	0.00435	70269	0.01891	70269	0.01105
402.376	0.000619099	402.376	0.00167			70270	0.00439	70270	0.0224	70270	0.01075
402.385	0.00055	402.385	0.00205			70271	0.0044	70271	0.02656	70271	0.01012
402.394	0.000487124	402.394	0.0024			70272	0.00435	70272	0.03127	70272	0.0093
402.402	0.000448498	402.402	0.00262			70273	0.00425	70273	0.03639	70273	0.00845
402.411	0.000428112	402.411	0.00241			70274	0.00408	70274	0.04168	70274	0.00767
402.42	0.000419099	402.42	0.002			70275	0.00388	70275	0.04689	70275	0.00697
402.429	0.000440773	402.429	0.00152			70276	0.00367	70276	0.05162	70276	0.00632
402.437	0.000493562	402.437	0.00116			70277	0.00347	70277	0.05548	70277	0.00571
402.446	0.000547425	402.446	0.000997253			70278	0.00332	70278	0.05806	70278	0.00515
402.455	0.000570386	402.455	0.000981868			70279	0.00322	70279	0.05915	70279	0.00474
402.464	0.00056588	402.464	0.00106			70280	0.00317	70280	0.05892	70280	0.00454
402.472	0.000547854	402.472	0.00116			70281	0.00319	70281	0.05789	70281	0.00458
402.481	0.000541845	402.481	0.00112			70282	0.00325	70282	0.05692	70282	0.00478
402.49	0.000526824	402.49	0.00107			70283	0.00335	70283	0.0568	70283	0.00504
402.499	0.000521459	402.499	0.00105			70284	0.00348	70284	0.05815	70284	0.00525
402.507	0.000539914	402.507	0.00106			70285	0.00362	70285	0.06116	70285	0.00538
402.516	0.000557725	402.516	0.00109			70286	0.00377	70286	0.06555	70286	0.00547
402.525	0.000576609	402.525	0.00107			70287	0.00394	70287	0.07069	70287	0.00563
402.534	0.000588841	402.534	0.00104			70288	0.00414	70288	0.07563	70288	0.00592
402.543	0.000609871	402.543	0.00102			70289	0.0044	70289	0.07933	70289	0.00634
402.551	0.000641202	402.551	0.00101			70290	0.00473	70290	0.08091	70290	0.00682
402.56	0.000641845	402.56	0.00108			70291	0.00514	70291	0.07987	70291	0.00728
402.569	0.000612232	402.569	0.00127			70292	0.00564	70292	0.07629	70292	0.00773
402.577	0.000600429	402.577	0.00154			70293	0.00622	70293	0.07082	70293	0.00823
402.586	0.000625107	402.586	0.00182			70294	0.00686	70294	0.06454	70294	0.00888
402.595	0.000716524	402.595	0.00199			70295	0.00755	70295	0.0586	70295	0.00974
402.604	0.000859227	402.604	0.00203			70296	0.00828	70296	0.05396	70296	0.01076
402.613	0.00101	402.613	0.00199			70297	0.00903	70297	0.05108	70297	0.01182
402.621	0.00111	402.621	0.00185			70298	0.00981	70298	0.04988	70298	0.01274
402.63	0.00109	402.63	0.00165			70299	0.01065	70299	0.04994	70299	0.01337
402.639	0.00095515	402.639	0.00145			70300	0.01157	70300	0.05076	70300	0.01361
402.648	0.000776395	402.648	0.00125			70301	0.01254	70301	0.05208	70301	0.01343
402.656	0.000615021	402.656	0.00106			70302	0.01349	70302	0.05389	70302	0.01284
402.665	0.000467167	402.665	0.000907143			70303	0.0143	70303	0.05622	70303	0.01196
402.674	0.000409871	402.674	0.000762637			70304	0.01485	70304	0.05893	70304	0.01098
402.683	0.000454936	402.683	0.000723626			70305	0.01506	70305	0.06167	70305	0.0101
402.691	0.000606867	402.691	0.000798352			70306	0.01493	70306	0.0641	70306	0.00943
402.7	0.000812232	402.7	0.000970879			70307	0.01454	70307	0.06596	70307	0.00892
402.709	0.00105	402.709	0.00117			70308	0.01396	70308	0.06713	70308	0.00846
402.718	0.00125	402.718	0.00132			70309	0.01327	70309	0.06735	70309	0.00793
402.726	0.00137	402.726	0.00143			70310	0.01247	70310	0.0662	70310	0.00729
402.735	0.00128	402.735	0.00152			70311	0.01159	70311	0.06305	70311	0.00657
402.744	0.00111	402.744	0.00148			70312	0.01067	70312	0.05752	70312	0.00586
402.753	0.000927253	402.753	0.00143			70313	0.00976	70313	0.04982	70313	0.00524
402.761	0.000801502	402.761	0.0014			70314	0.00894	70314	0.04085	70314	0.00482
402.77	0.000742704	402.77	0.00141			70315	0.00826	70315	0.03184	70315	0.00461
402.779	0.000769313	402.779	0.00145			70316	0.00772	70316	0.02388	70316	0.00461
402.788	0.000812876	402.788	0.00151			70317	0.00732	70317	0.01758	70317	0.00477
402.796	0.000857082	402.796	0.00158			70318	0.00702	70318	0.01302	70318	0.00502
402.805	0.000835622	402.805	0.00167			70319	0.00678	70319	0.00991	70319	0.00525
402.814	0.000799571	402.814	0.00171			70320	0.00659	70320	0.00788	70320	0.00535
402.823	0.00076073	402.823	0.00173			70321	0.00645	70321	0.00661	70321	0.00527
402.832	0.000736266	402.832	0.00177			70322	0.00638	70322	0.00586	70322	0.00504
402.84	0.000728112	402.84	0.0019			70323	0.00638	70323	0.00548	70323	0.00476
402.849	0.000748498	402.849	0.00201			70324	0.00646	70324	0.00539	70324	0.00457
402.858	0.000773391	402.858	0.00206			70325	0.0066	70325	0.00555	70325	0.00456
402.867	0.00080794	402.867	0.00204			70326	0.00675	70326	0.00596	70326	0.00479
402.875	0.000842704	402.875	0.00197			70327	0.00687	70327	0.00663	70327	0.00528
402.884	0.00083176	402.884	0.00183			70328	0.00691	70328	0.00755	70328	0.00601
402.893	0.000783262	402.893	0.00164			70329	0.00683	70329	0.00873	70329	0.00693
402.902	0.000730258	402.902	0.0015			70330	0.00663	70330	0.01017	70330	0.00797
402.91	0.000721674	402.91	0.00152			70331	0.00629	70331	0.01183	70331	0.00907
402.919	0.000837554	402.919	0.00157			70332	0.00585	70332	0.0137	70332	0.01019
402.928	0.00114	402.928	0.00166			70333	0.00533	70333	0.01576	70333	0.01127
402.937	0.00163	402.937	0.00184			70334	0.00475	70334	0.01801	70334	0.0122
402.945	0.00235	402.945	0.00207			70335	0.00415	70335	0.02048	70335	0.01276
402.954	0.00314	402.954	0.00226			70336	0.00356	70336	0.02317	70336	0.01276
402.963	0.00381	402.963	0.00235			70337	0.00302	70337	0.02612	70337	0.01233
402.972	0.00425	402.972	0.00241			70338	0.00254	70338	0.0292	70338	0.01153
402.981	0.00436	402.981	0.00247			70339	0.00214	70339	0.03217	70339	0.01009
402.989	0.00414	402.989	0.00253			70340	0.00182	70340	0.03468	70340	0.00849
402.998	0.00367	402.998	0.00264			70341	0.00158	70341	0.03632	70341	0.00731
403.007	0.00305	403.007	0.00286			70342	0.00142	70342	0.03689	70342	0.00659
403.016	0.00253	403.016	0.00318			70343	0.00133	70343	0.03636	70343	0.00624
403.024	0.00212	403.024	0.00347			70344	0.00129	70344	0.0351	70344	0.00616
403.033	0.00181	403.033	0.00362			70345	0.00131	70345	0.03361	70345	0.00626
403.042	0.00164	403.042	0.00362			70346	0.00137	70346	0.03247	70346	0.0065
403.051	0.00152	403.051	0.00343			70347	0.00148	70347	0.03216	70347	0.00685
403.059	0.00147	403.059	0.00313			70348	0.00162	70348	0.03302	70348	0.00724
403.068	0.00144	403.068	0.00286			70349	0.00179	70349	0.03523	70349	0.00753
403.077	0.00145	403.077	0.00277			70350	0.00199	70350	0.03886	70350	0.00753
403.086	0.00159	403.086	0.003			70351	0.0022	70351	0.04391	70351	0.00726
403.094	0.00175	403.094	0.00348			70352	0.00242	70352	0.05021	70352	0.00689
403.103	0.0019	403.103	0.00409			70353	0.00263	70353	0.0574	70353	0.00658
403.112	0.00203	403.112	0.00475			70354	0.00283	70354	0.0649	70354	0.0063
403.121	0.00205	403.121	0.0052			70355	0.00302	70355	0.07184	70355	0.00593
403.13	0.00197	403.13	0.00531			70356	0.00318	70356	0.07729	70356	0.00542
403.138	0.00183	403.138	0.00509			70357	0.00332	70357	0.08046	70357	0.00486
403.147	0.00177	403.147	0.0047			70358	0.00348	70358	0.08096	70358	0.00441
403.156	0.00185	403.156	0.00431			70359	0.00368	70359	0.07898	70359	0.00417
403.165	0.00207	403.165	0.00409			70360	0.00396	70360	0.0754	70360	0.00415
403.173	0.00243	403.173	0.00417			70361	0.0044	70361	0.07158	70361	0.0043
403.182	0.00287	403.182	0.0047			70362	0.00505	70362	0.06923	70362	0.00459
403.191	0.00327	403.191	0.00549			70363	0.00595	70363	0.0697	70363	0.00503
403.2	0.00362	403.2	0.00647			70364	0.00703	70364	0.0736	70364	0.00571
403.208	0.00393	403.208	0.00754			70365	0.00813	70365	0.08012	70365	0.00672
403.217	0.00427	403.217	0.00858			70366	0.00898	70366	0.08729	70366	0.00812
403.226	0.00467	403.226	0.00959			70367	0.00935	70367	0.09267	70367	0.00975
403.235	0.00513	403.235	0.01058			70368	0.00915	70368	0.09445	70368	0.01127
403.243	0.00559	403.243	0.01155			70369	0.00847	70369	0.09204	70369	0.01234
403.252	0.00601	403.252	0.01242			70370	0.00754	70370	0.0859	70370	0.0128
403.261	0.00634	403.261	0.01298			70371	0.00658	70371	0.07702	70371	0.0127
403.27	0.00652	403.27	0.01322			70372	0.00573	70372	0.06648	70372	0.01209
403.279	0.00647	403.279	0.01292			70373	0.00505	70373	0.05536	70373	0.01106
403.287	0.00614	403.287	0.01187			70374	0.00452	70374	0.04459	70374	0.00987
403.296	0.00555	403.296	0.01036			70375	0.00409	70375	0.03492	70375	0.00882
403.305	0.00474	403.305	0.00861			70376	0.00374	70376	0.02676	70376	0.00809
403.314	0.00377	403.314	0.00695			70377	0.00345	70377	0.02023	70377	0.00767
403.322	0.00285	403.322	0.00541			70378	0.0032	70378	0.01523	70378	0.00749
403.331	0.00208	403.331	0.00416			70379	0.00299	70379	0.01151	70379	0.00749
403.34	0.00151	403.34	0.00329			70380	0.00281	70380	0.00882	70380	0.00765
403.349	0.00114	403.349	0.00262			70381	0.00268	70381	0.00691	70381	0.008
403.357	0.000906652	403.357	0.00197			70382	0.00258	70382	0.00558	70382	0.00853
403.366	0.00077382	403.366	0.00145			70383	0.00251	70383	0.00467	70383	0.00911
403.375	0.000670172	403.375	0.00105			70384	0.00247	70384	0.00408	70384	0.00952
403.384	0.000588197	403.384	0.000798352			70385	0.00245	70385	0.00373	70385	0.00952
403.392	0.000544635	403.392	0.000600549			70386	0.00243	70386	0.00357	70386	0.00898
403.401	0.000507511	403.401	0.000532198			70387	0.00242	70387	0.00356	70387	0.00801
403.41	0.000479614	403.41	0.000574176			70388	0.00239	70388	0.00367	70388	0.00693
403.419	0.000455365	403.419	0.000657143			70389	0.00235	70389	0.00391	70389	0.006
403.428	0.000429399	403.428	0.000695604			70390	0.0023	70390	0.00426	70390	0.00532
403.436	0.000416738	403.436	0.000714835			70391	0.00224	70391	0.00473	70391	0.00483
403.445	0.000404721	403.445	0.00073022			70392	0.00217	70392	0.00533	70392	0.0045
403.454	0.00041073	403.454	0.000747802			70393	0.00212	70393	0.00608	70393	0.0043
403.463	0.000413305	403.463	0.000781868			70394	0.00207	70394	0.00702	70394	0.00429
403.471	0.000409657	403.471	0.000871978			70395	0.00203	70395	0.00819	70395	0.00448
403.48	0.000401502	403.48	0.000963736			70396	0.00199	70396	0.00961	70396	0.00486
403.489	0.000387768	403.489	0.00101			70397	0.00196	70397	0.0113	70397	0.00541
403.498	0.000381116	403.498	0.000986264			70398	0.00192	70398	0.01319	70398	0.00607
403.507	0.000382189	403.507	0.000938462			70399	0.00188	70399	0.01517	70399	0.00681
403.515	0.000394206	403.515	0.000918681			70400	0.00182	70400	0.01703	70400	0.00757
403.524	0.000419099	403.524	0.000922527			70401	0.00175	70401	0.01857	70401	0.00826
403.533	0.00045279	403.533	0.000942308			70402	0.00168	70402	0.0196	70402	0.0089
403.542	0.000483262	403.542	0.000997253			70403	0.00161	70403	0.02	70403	0.00957
403.55	0.000493348	403.55	0.00102			70404	0.00156	70404	0.01979	70404	0.01044
403.559	0.000504077	403.559	0.00102			70405	0.00153	70405	0.01914	70405	0.01155
403.568	0.000512232	403.568	0.000992857			70406	0.00153	70406	0.01826	70406	0.01265
403.577	0.000526609	403.577	0.00097967			70407	0.00157	70407	0.01742	70407	0.0133
403.585	0.00054721	403.585	0.000968681			70408	0.00164	70408	0.01679	70408	0.01314
403.594	0.000562661	403.594	0.000985714			70409	0.00174	70409	0.01654	70409	0.01217
403.603	0.000584335	403.603	0.00102			70410	0.00186	70410	0.01676	70410	0.01081
403.612	0.000583476	403.612	0.00109			70411	0.00201	70411	0.01753	70411	0.00955
403.62	0.000561373	403.62	0.00118			70412	0.00217	70412	0.01891	70412	0.00872
403.629	0.000545923	403.629	0.00128			70413	0.00233	70413	0.02096	70413	0.00838
403.638	0.000530687	403.638	0.0013			70414	0.0025	70414	0.02378	70414	0.00839
403.647	0.000525966	403.647	0.00126			70415	0.00266	70415	0.02743	70415	0.00855
403.656	0.000541202	403.656	0.00112			70416	0.00281	70416	0.03192	70416	0.00861
403.664	0.000566524	403.664	0.000984066			70417	0.00294	70417	0.03712	70417	0.00842
403.673	0.00058176	403.673	0.000883516			70418	0.00305	70418	0.04276	70418	0.00798
403.682	0.00056309	403.682	0.000868132			70419	0.00316	70419	0.04839	70419	0.00743
403.691	0.000535622	403.691	0.000949451			70420	0.00325	70420	0.05346	70420	0.00697
403.699	0.000528112	403.699	0.00106			70421	0.00334	70421	0.05738	70421	0.00671
403.708	0.000524034	403.708	0.00111			70422	0.00345	70422	0.05977	70422	0.00656
403.717	0.000500644	403.717	0.0011			70423	0.00356	70423	0.06055	70423	0.0064
403.726	0.000496352	403.726	0.00105			70424	0.0037	70424	0.05992	70424	0.00608
403.735	0.000524249	403.735	0.001			70425	0.00387	70425	0.05834	70425	0.00562
403.743	0.000575966	403.743	0.00103			70426	0.00406	70426	0.05626	70426	0.00511
403.752	0.000685408	403.752	0.00124			70427	0.00428	70427	0.05409	70427	0.00465
403.761	0.000887124	403.761	0.00162			70428	0.00453	70428	0.05204	70428	0.00433
403.77	0.00115	403.77	0.00201			70429	0.00478	70429	0.05028	70429	0.00417
403.778	0.00141	403.778	0.00234			70430	0.00502	70430	0.04895	70430	0.00417
403.787	0.00157	403.787	0.00257			70431	0.00521	70431	0.04834	70431	0.00435
403.796	0.00162	403.796	0.00266			70432	0.00533	70432	0.04882	70432	0.00473
403.805	0.00153	403.805	0.00256			70433	0.00535	70433	0.05058	70433	0.00529
403.813	0.00132	403.813	0.00239			70434	0.00526	70434	0.05329	70434	0.00599
403.822	0.00108	403.822	0.00228			70435	0.00507	70435	0.05599	70435	0.00671
403.831	0.000886052	403.831	0.00225			70436	0.0048	70436	0.05729	70436	0.00734
403.84	0.000739485	403.84	0.00214			70437	0.00448	70437	0.05609	70437	0.0078
403.849	0.000693348	403.849	0.00201			70438	0.00414	70438	0.05213	70438	0.00807
403.857	0.000704506	403.857	0.0019			70439	0.00379	70439	0.04609	70439	0.00823
403.866	0.000750858	403.866	0.00182			70440	0.00345	70440	0.03919	70440	0.00835
403.875	0.000784335	403.875	0.00173			70441	0.00312	70441	0.0326	70441	0.00855
403.884	0.0007897	403.884	0.00166			70442	0.00279	70442	0.02702	70442	0.00891
403.892	0.000744635	403.892	0.0017			70443	0.00248	70443	0.02269	70443	0.00947
403.901	0.000640773	403.901	0.00184			70444	0.00219	70444	0.01947	70444	0.01025
403.91	0.000540343	403.91	0.00193			70445	0.00192	70445	0.01716	70445	0.01124
403.919	0.000594421	403.919	0.00202			70446	0.00169	70446	0.01546	70446	0.01237
403.928	0.000874034	403.928	0.00214			70447	0.0015	70447	0.01418	70447	0.01343
403.936	0.00142	403.936	0.00221			70448	0.00137	70448	0.01311	70448	0.01411
403.945	0.00221	403.945	0.0022			70449	0.00129	70449	0.01214	70449	0.01416
403.954	0.00323	403.954	0.00211			70450	0.00128	70450	0.01121	70450	0.01288
403.963	0.0043	403.963	0.00209			70451	0.00134	70451	0.01037	70451	0.01055
403.971	0.00517	403.971	0.00217			70452	0.00145	70452	0.00971	70452	0.00905
403.98	0.00576	403.98	0.00226			70453	0.00158	70453	0.00936	70453	0.0085
403.989	0.00601	403.989	0.00235			70454	0.00169	70454	0.0094	70454	0.00818
403.998	0.00584	403.998	0.00248			70455	0.00172	70455	0.00982	70455	0.00813
404.007	0.00523	404.007	0.00257			70456	0.00164	70456	0.01046	70456	0.00836
404.015	0.00434	404.015	0.00261			70457	0.00145	70457	0.01107	70457	0.00885
404.024	0.00338	404.024	0.00258			70458	0.00121	70458	0.0114	70458	0.0095
404.033	0.00252	404.033	0.00256			70459	0.000977288	70459	0.01131	70459	0.01016
404.042	0.0018	404.042	0.00256			70460	0.000805424	70460	0.01085	70460	0.01064
404.05	0.00136	404.05	0.00254			70461	0.000710847	70461	0.01023	70461	0.01082
404.059	0.00117	404.059	0.00248			70462	0.000685254	70462	0.00963	70462	0.01067
404.068	0.00114	404.068	0.00249			70463	0.00071	70463	0.00917	70463	0.01018
404.077	0.00117	404.077	0.00256			70464	0.00076678	70464	0.00882	70464	0.00939
404.086	0.00126	404.086	0.00271			70465	0.000842034	70465	0.0085	70465	0.00833
404.094	0.00145	404.094	0.00308			70466	0.00092661	70466	0.00814	70466	0.00714
404.103	0.00178	404.103	0.00372			70467	0.00102	70467	0.00776	70467	0.006
404.112	0.00224	404.112	0.00458			70468	0.00111	70468	0.0074	70468	0.00505
404.121	0.0028	404.121	0.00543			70469	0.0012	70469	0.00717	70469	0.00436
404.129	0.00329	404.129	0.00605			70470	0.00129	70470	0.00713	70470	0.00394
404.138	0.00354	404.138	0.00627			70471	0.00139	70471	0.00734	70471	0.00378
404.147	0.00346	404.147	0.00598			70472	0.0015	70472	0.00782	70472	0.00385
404.156	0.00311	404.156	0.00534			70473	0.00163	70473	0.00854	70473	0.00413
404.164	0.00261	404.164	0.00471			70474	0.00178	70474	0.00948	70474	0.0046
404.173	0.00213	404.173	0.00435			70475	0.00196	70475	0.01061	70475	0.00518
404.182	0.00184	404.182	0.0043			70476	0.00218	70476	0.01188	70476	0.00581
404.191	0.00179	404.191	0.00451			70477	0.00245	70477	0.01323	70477	0.00639
404.2	0.00194	404.2	0.00473			70478	0.00276	70478	0.01463	70478	0.00691
404.208	0.00217	404.208	0.00481			70479	0.00312	70479	0.01603	70479	0.00734
404.217	0.00235	404.217	0.0047			70480	0.00351	70480	0.01747	70480	0.00765
404.226	0.00252	404.226	0.00457			70481	0.00395	70481	0.01897	70481	0.00784
404.235	0.00268	404.235	0.00464			70482	0.0044	70482	0.02059	70482	0.00788
404.243	0.00291	404.243	0.0051			70483	0.00487	70483	0.0224	70483	0.00778
404.252	0.00325	404.252	0.00596			70484	0.00532	70484	0.02442	70484	0.00761
404.261	0.00372	404.261	0.00709			70485	0.00573	70485	0.02666	70485	0.00744
404.27	0.00412	404.27	0.00809			70486	0.00605	70486	0.02911	70486	0.00739
404.279	0.00435	404.279	0.00871			70487	0.00626	70487	0.03174	70487	0.00752
404.287	0.00422	404.287	0.00864			70488	0.00633	70488	0.03449	70488	0.00785
404.296	0.00379	404.296	0.00796			70489	0.00624	70489	0.0373	70489	0.00838
404.305	0.00312	404.305	0.00675			70490	0.00601	70490	0.04012	70490	0.00904
404.314	0.0024	404.314	0.00535			70491	0.00566	70491	0.04283	70491	0.00976
404.322	0.00181	404.322	0.00412			70492	0.00523	70492	0.04531	70492	0.01047
404.331	0.00144	404.331	0.00322			70493	0.00477	70493	0.04739	70493	0.0111
404.34	0.00119	404.34	0.00257			70494	0.00432	70494	0.04893	70494	0.01159
404.349	0.00105	404.349	0.00213			70495	0.00394	70495	0.04982	70495	0.01188
404.358	0.000937768	404.358	0.00172			70496	0.00366	70496	0.04997	70496	0.01195
404.366	0.000812876	404.366	0.00137			70497	0.00349	70497	0.04938	70497	0.01176
404.375	0.000676824	404.375	0.00101			70498	0.00341	70498	0.04807	70498	0.01131
404.384	0.000574034	404.384	0.000770879			70499	0.00338	70499	0.04616	70499	0.01066
404.393	0.000527897	404.393	0.000692857			70500	0.00336	70500	0.04378	70500	0.00993
404.401	0.000498927	404.401	0.000752198			70501	0.0033	70501	0.04113	70501	0.00927
404.41	0.000455579	404.41	0.000874176			70502	0.0032	70502	0.03844	70502	0.00876
404.419	0.000412661	404.419	0.00101			70503	0.00306	70503	0.0359	70503	0.00839
404.428	0.000391416	404.428	0.00109			70504	0.00292	70504	0.03365	70504	0.00804
404.437	0.000378541	404.437	0.00112			70505	0.00281	70505	0.03184	70505	0.00765
404.445	0.000403863	404.445	0.0011			70506	0.00276	70506	0.03055	70506	0.00723
404.454	0.000454506	404.454	0.00107			70507	0.00279	70507	0.0299	70507	0.00681
404.463	0.000514163	404.463	0.000978571			70508	0.0029	70508	0.02988	70508	0.00642
404.472	0.000567811	404.472	0.000928571			70509	0.00309	70509	0.03046	70509	0.00613
404.481	0.000608369	404.481	0.000901099			70510	0.00331	70510	0.03139	70510	0.00598
404.489	0.000606009	404.489	0.000897253			70511	0.00351	70511	0.03229	70511	0.00603
404.498	0.000603863	404.498	0.000958791			70512	0.00361	70512	0.03274	70512	0.00629
404.507	0.000600215	404.507	0.00107			70513	0.00355	70513	0.03244	70513	0.00667
404.516	0.000598498	404.516	0.00119			70514	0.0033	70514	0.03138	70514	0.00706
404.524	0.000562232	404.524	0.00124			70515	0.00291	70515	0.02978	70515	0.0073
404.533	0.000525536	404.533	0.00123			70516	0.00243	70516	0.02812	70516	0.00733
404.542	0.000496352	404.542	0.00126			70517	0.00196	70517	0.02689	70517	0.00715
404.551	0.000474249	404.551	0.00126			70518	0.00156	70518	0.02639	70518	0.00685
404.56	0.000449142	404.56	0.00128			70519	0.00126	70519	0.02653	70519	0.00653
404.568	0.000454721	404.568	0.0014			70520	0.00106	70520	0.02684	70520	0.00628
404.577	0.000473176	404.577	0.00158			70521	0.00094	70521	0.02653	70521	0.00615
404.586	0.0004897	404.586	0.00173			70522	0.000879492	70522	0.02496	70522	0.00611
404.595	0.000489056	404.595	0.00174			70523	0.000858136	70523	0.02202	70523	0.00612
404.603	0.000498712	404.603	0.00171			70524	0.000859322	70524	0.0181	70524	0.00617
404.612	0.000509013	404.612	0.00162			70525	0.000872373	70525	0.01396	70525	0.00629
404.621	0.000508798	404.621	0.00143			70526	0.000890678	70526	0.01029	70526	0.00656
404.63	0.000492918	404.63	0.00122			70527	0.000911695	70527	0.00745	70527	0.00698
404.639	0.000473605	404.639	0.00109			70528	0.000934576	70528	0.00551	70528	0.00748
404.647	0.000456223	404.647	0.00104			70529	0.000959153	70529	0.00431	70529	0.008
404.656	0.000437983	404.656	0.00102			70530	0.000985593	70530	0.00365	70530	0.00843
404.665	0.000440129	404.665	0.000987912			70531	0.00101	70531	0.00333	70531	0.00876
404.674	0.000494206	404.674	0.000996154			70532	0.00104	70532	0.00323	70532	0.009
404.682	0.000586481	404.682	0.000986813			70533	0.00108	70533	0.00327	70533	0.0092
404.691	0.000677039	404.691	0.00102			70534	0.00112	70534	0.00339	70534	0.00937
404.7	0.00073927	404.7	0.0011			70535	0.00116	70535	0.00359	70535	0.00953
404.709	0.000740773	404.709	0.00122			70536	0.00121	70536	0.00384	70536	0.00965
404.717	0.000710944	404.717	0.00135			70537	0.00126	70537	0.00412	70537	0.00975
404.726	0.000654292	404.726	0.00149			70538	0.0013	70538	0.00445	70538	0.00981
404.735	0.000627253	404.735	0.00153			70539	0.00134	70539	0.00481	70539	0.00982
404.744	0.000704936	404.744	0.00149			70540	0.00137	70540	0.0052	70540	0.00976
404.753	0.000932833	404.753	0.0015			70541	0.00139	70541	0.00563	70541	0.00967
404.762	0.0013	404.762	0.00168			70542	0.0014	70542	0.0061	70542	0.00955
404.77	0.00171	404.77	0.00206			70543	0.00141	70543	0.00661	70543	0.00934
404.779	0.00204	404.779	0.00263			70544	0.00142	70544	0.00715	70544	0.00899
404.788	0.00227	404.788	0.00325			70545	0.00143	70545	0.00773	70545	0.00852
404.797	0.00229	404.797	0.00379			70546	0.00147	70546	0.00838	70546	0.00802
404.805	0.0021	404.805	0.00397			70547	0.00154	70547	0.00911	70547	0.00762
404.814	0.00178	404.814	0.00371			70548	0.00166	70548	0.01	70548	0.00742
404.823	0.00145	404.823	0.00321			70549	0.00184	70549	0.01109	70549	0.00753
404.832	0.00119	404.832	0.00254			70550	0.00212	70550	0.01244	70550	0.00795
404.841	0.00095515	404.841	0.00194			70551	0.0025	70551	0.01407	70551	0.00859
404.849	0.000804292	404.849	0.00161			70552	0.00301	70552	0.01602	70552	0.00922
404.858	0.000743777	404.858	0.00159			70553	0.00367	70553	0.01823	70553	0.00956
404.867	0.000725322	404.867	0.00179			70554	0.00449	70554	0.02066	70554	0.00943
404.876	0.000719313	404.876	0.00202			70555	0.00545	70555	0.02326	70555	0.00883
404.884	0.000699142	404.884	0.00218			70556	0.00652	70556	0.02602	70556	0.00795
404.893	0.000719742	404.893	0.0022			70557	0.00763	70557	0.02892	70557	0.007
404.902	0.000774464	404.902	0.00203			70558	0.00871	70558	0.03197	70558	0.00618
404.911	0.000821459	404.911	0.00179			70559	0.00964	70559	0.03515	70559	0.00559
404.92	0.000930901	404.92	0.00167			70560	0.01032	70560	0.03837	70560	0.00526
404.928	0.00112	404.928	0.00172			70561	0.01068	70561	0.04143	70561	0.00518
404.937	0.0014	404.937	0.00191			70562	0.0107	70562	0.04406	70562	0.00533
404.946	0.0017	404.946	0.00214			70563	0.01038	70563	0.04598	70563	0.00565
404.955	0.00199	404.955	0.00244			70564	0.00978	70564	0.04693	70564	0.00607
404.964	0.00228	404.964	0.00267			70565	0.00897	70565	0.04676	70565	0.00652
404.972	0.00249	404.972	0.00287			70566	0.00803	70566	0.0455	70566	0.00695
404.981	0.00258	404.981	0.00306			70567	0.00708	70567	0.04335	70567	0.00732
404.99	0.00257	404.99	0.00326			70568	0.00622	70568	0.0406	70568	0.00759
404.999	0.00247	404.999	0.00342			70569	0.00551	70569	0.0376	70569	0.00773
405.007	0.0023	405.007	0.00355			70570	0.00498	70570	0.03461	70570	0.00774
405.016	0.00209	405.016	0.00351			70571	0.00459	70571	0.03186	70571	0.00761
405.025	0.00189	405.025	0.00341			70572	0.00426	70572	0.02942	70572	0.00739
405.034	0.0018	405.034	0.00321			70573	0.00393	70573	0.02734	70573	0.00717
405.043	0.00175	405.043	0.00299			70574	0.00358	70574	0.02563	70574	0.00706
405.051	0.00172	405.051	0.00282			70575	0.00322	70575	0.02434	70575	0.00716
405.06	0.0017	405.06	0.00259			70576	0.00287	70576	0.02359	70576	0.00747
405.069	0.00164	405.069	0.00239			70577	0.00256	70577	0.02343	70577	0.00795
405.078	0.00152	405.078	0.00236			70578	0.0023	70578	0.02393	70578	0.00847
405.087	0.00137	405.087	0.0025			70579	0.00209	70579	0.02506	70579	0.00889
405.095	0.00125	405.095	0.00283			70580	0.00192	70580	0.02662	70580	0.0091
405.104	0.00123	405.104	0.00331			70581	0.00178	70581	0.02824	70581	0.00908
405.113	0.0013	405.113	0.00379			70582	0.00165	70582	0.02945	70582	0.0089
405.122	0.0015	405.122	0.00421			70583	0.00153	70583	0.02985	70583	0.00865
405.13	0.00173	405.13	0.00441			70584	0.00143	70584	0.02922	70584	0.00843
405.139	0.00197	405.139	0.00448			70585	0.00134	70585	0.02757	70585	0.00835
405.148	0.00217	405.148	0.00466			70586	0.00128	70586	0.02518	70586	0.00845
405.157	0.00238	405.157	0.00512			70587	0.00124	70587	0.02242	70587	0.00871
405.166	0.00264	405.166	0.00585			70588	0.00123	70588	0.01961	70588	0.00906
405.174	0.00297	405.174	0.00684			70589	0.00126	70589	0.01703	70589	0.00941
405.183	0.00344	405.183	0.00776			70590	0.00131	70590	0.01478	70590	0.00971
405.192	0.00399	405.192	0.00858			70591	0.00141	70591	0.01289	70591	0.00991
405.201	0.00464	405.201	0.00927			70592	0.00154	70592	0.01133	70592	0.01002
405.209	0.00537	405.209	0.00991			70593	0.0017	70593	0.01004	70593	0.00999
405.218	0.00614	405.218	0.01085			70594	0.00189	70594	0.00898	70594	0.00978
405.227	0.00697	405.227	0.01209			70595	0.0021	70595	0.00811	70595	0.00941
405.236	0.0077	405.236	0.01363			70596	0.00232	70596	0.0074	70596	0.00894
405.245	0.0082	405.245	0.01521			70597	0.00251	70597	0.00681	70597	0.00852
405.253	0.00836	405.253	0.01626			70598	0.00266	70598	0.00634	70598	0.00828
405.262	0.00803	405.262	0.01651			70599	0.00276	70599	0.006	70599	0.00826
405.271	0.00735	405.271	0.01573			70600	0.00284	70600	0.00622	70600	0.00841
405.28	0.00644	405.28	0.01412			70601	0.00289	70601	0.00698	70601	0.0086
405.289	0.00547	405.289	0.01205			70602	0.00281	70602	0.00747	70602	0.00876
405.297	0.00453	405.297	0.00969			70603	0.00263	70603	0.00785	70603	0.00889
405.306	0.0037	405.306	0.00755			70604	0.00248	70604	0.0086	70604	0.00901
405.315	0.00298	405.315	0.00579			70605	0.00237	70605	0.00971	70605	0.00914
405.324	0.00236	405.324	0.00436			70606	0.00234	70606	0.0111	70606	0.00922
405.333	0.00185	405.333	0.00327			70607	0.00241	70607	0.01271	70607	0.00915
405.341	0.00147	405.341	0.00239			70608	0.00263	70608	0.01446	70608	0.00882
405.35	0.00124	405.35	0.00177			70609	0.00301	70609	0.01627	70609	0.00828
405.359	0.00112	405.359	0.00135			70610	0.00357	70610	0.01812	70610	0.00766
405.368	0.00104	405.368	0.00105			70611	0.0043	70611	0.01996	70611	0.00715
405.377	0.000976395	405.377	0.000916484			70612	0.00516	70612	0.02175	70612	0.00691
405.385	0.000841845	405.385	0.000895055			70613	0.00607	70613	0.02343	70613	0.00701
405.394	0.000722747	405.394	0.000898901			70614	0.00691	70614	0.02495	70614	0.00744
405.403	0.000604936	405.403	0.000910989			70615	0.00754	70615	0.02627	70615	0.00818
405.412	0.000475322	405.412	0.000905495			70616	0.00785	70616	0.02738	70616	0.00916
405.42	0.000415236	405.42	0.000896154			70617	0.00776	70617	0.02828	70617	0.01027
405.429	0.000464807	405.429	0.000915934			70618	0.0073	70618	0.02896	70618	0.01137
405.438	0.000591631	405.438	0.000985165			70619	0.00657	70619	0.02942	70619	0.01228
405.447	0.000788627	405.447	0.00107			70620	0.00573	70620	0.02963	70620	0.01285
405.456	0.000971459	405.456	0.00118			70621	0.00495	70621	0.02951	70621	0.01302
405.464	0.00114	405.464	0.00126			70622	0.00436	70622	0.02905	70622	0.01281
405.473	0.00119	405.473	0.00128			70623	0.00402	70623	0.02825	70623	0.01226
405.482	0.00105	405.482	0.00131			70624	0.00396	70624	0.02729	70624	0.01146
405.491	0.000857511	405.491	0.00129			70625	0.00416	70625	0.02643	70625	0.01056
405.5	0.000684979	405.5	0.00124			70626	0.00456	70626	0.026	70626	0.00971
405.508	0.00055794	405.508	0.00118			70627	0.00509	70627	0.02643	70627	0.00907
405.517	0.000529828	405.517	0.00113			70628	0.00565	70628	0.02801	70628	0.00873
405.526	0.000575536	405.526	0.00109			70629	0.00614	70629	0.03093	70629	0.00878
405.535	0.000662446	405.535	0.00105			70630	0.00649	70630	0.03499	70630	0.00926
405.543	0.000715665	405.543	0.00101			70631	0.00665	70631	0.03963	70631	0.01013
405.552	0.000717811	405.552	0.001			70632	0.00664	70632	0.04393	70632	0.01122
405.561	0.000720815	405.561	0.000929121			70633	0.00648	70633	0.04693	70633	0.01226
405.57	0.000742704	405.57	0.000841209			70634	0.00622	70634	0.04801	70634	0.01302
405.579	0.000775966	405.579	0.000772527			70635	0.00591	70635	0.04713	70635	0.01342
405.587	0.000807511	405.587	0.000789011			70636	0.00559	70636	0.04485	70636	0.01352
405.596	0.000804721	405.596	0.000874176			70637	0.00531	70637	0.04193	70637	0.01339
405.605	0.000758155	405.605	0.00104			70638	0.00511	70638	0.0391	70638	0.01307
405.614	0.000670815	405.614	0.00124			70639	0.00498	70639	0.03675	70639	0.0126
405.623	0.000597854	405.623	0.0014			70640	0.00492	70640	0.03492	70640	0.01202
405.631	0.000545064	405.631	0.00145			70641	0.00489	70641	0.03342	70641	0.01136
405.64	0.000523176	405.64	0.00141			70642	0.00486	70642	0.03202	70642	0.01063
405.649	0.000520386	405.649	0.00131			70643	0.00479	70643	0.0305	70643	0.00981
405.658	0.000497425	405.658	0.00117			70644	0.00465	70644	0.0288	70644	0.00888
405.667	0.000452361	405.667	0.00102			70645	0.00444	70645	0.02699	70645	0.00792
405.675	0.000395279	405.675	0.000894505			70646	0.00414	70646	0.02521	70646	0.00704
405.684	0.000366309	405.684	0.000806044			70647	0.00379	70647	0.02364	70647	0.00634
405.693	0.000400644	405.693	0.000734066			70648	0.0034	70648	0.02243	70648	0.00589
405.702	0.000468455	405.702	0.000702747			70649	0.00301	70649	0.02167	70649	0.0057
405.711	0.000563519	405.711	0.000694505			70650	0.00265	70650	0.02138	70650	0.00575
405.719	0.000674678	405.719	0.000746154			70651	0.00236	70651	0.02144	70651	0.00608
405.728	0.000778755	405.728	0.000817582			70652	0.00216	70652	0.02175	70652	0.00674
405.737	0.000856223	405.737	0.000965385			70653	0.0021	70653	0.02211	70653	0.00775
405.746	0.000936481	405.746	0.00114			70654	0.0022	70654	0.02235	70654	0.00899
405.755	0.00107	405.755	0.00136			70655	0.00248	70655	0.02229	70655	0.01012
405.763	0.00125	405.763	0.0016			70656	0.00298	70656	0.02184	70656	0.01084
405.772	0.00141	405.772	0.0019			70657	0.00372	70657	0.02098	70657	0.01111
405.781	0.00155	405.781	0.0022			70658	0.00471	70658	0.01985	70658	0.01114
405.79	0.00161	405.79	0.00249			70659	0.00592	70659	0.01868	70659	0.01117
405.798	0.00158	405.798	0.00264			70660	0.00726	70660	0.01776	70660	0.01133
405.807	0.0014	405.807	0.00268			70661	0.0086	70661	0.01738	70661	0.01164
405.816	0.00114	405.816	0.00255			70662	0.00977	70662	0.01774	70662	0.01197
405.825	0.000903004	405.825	0.00232			70663	0.0106	70663	0.01901	70663	0.01213
405.834	0.000710086	405.834	0.00202			70664	0.01098	70664	0.02126	70664	0.01199
405.842	0.000579828	405.842	0.00178			70665	0.01088	70665	0.02443	70665	0.01157
405.851	0.000527897	405.851	0.00169			70666	0.01036	70666	0.02834	70666	0.01097
405.86	0.000535193	405.86	0.00171			70667	0.00956	70667	0.0326	70667	0.0103
405.869	0.000594635	405.869	0.0018			70668	0.00862	70668	0.03663	70668	0.0096
405.878	0.000660086	405.878	0.00192			70669	0.00766	70669	0.03976	70669	0.00897
405.886	0.000724034	405.886	0.00201			70670	0.00678	70670	0.04143	70670	0.00858
405.895	0.000761373	405.895	0.00209			70671	0.00604	70671	0.04136	70671	0.00864
405.904	0.000781974	405.904	0.00205			70672	0.00543	70672	0.03972	70672	0.00923
405.913	0.000822961	405.913	0.00198			70673	0.00495	70673	0.03701	70673	0.01025
405.922	0.000951288	405.922	0.00192			70674	0.00458	70674	0.03392	70674	0.0114
405.93	0.00125	405.93	0.00189			70675	0.00429	70675	0.03114	70675	0.01215
405.939	0.00182	405.939	0.00192			70676	0.00405	70676	0.02911	70676	0.0121
405.948	0.00258	405.948	0.00197			70677	0.00385	70677	0.02798	70677	0.01124
405.957	0.00339	405.957	0.00205			70678	0.00369	70678	0.02763	70678	0.00992
405.966	0.00405	405.966	0.00215			70679	0.00358	70679	0.0278	70679	0.00859
405.974	0.00441	405.974	0.00221			70680	0.0035	70680	0.02819	70680	0.00747
405.983	0.00442	405.983	0.00226			70681	0.00347	70681	0.02856	70681	0.00655
405.992	0.0041	405.992	0.00234			70682	0.00348	70682	0.02877	70682	0.00578
406.001	0.00359	406.001	0.0025			70683	0.00354	70683	0.02873	70683	0.00516
406.01	0.00308	406.01	0.00273			70684	0.00362	70684	0.02842	70684	0.0047
406.018	0.00261	406.018	0.00284			70685	0.0037	70685	0.02789	70685	0.00446
406.027	0.00223	406.027	0.00285			70686	0.00378	70686	0.02724	70686	0.0045
406.036	0.00194	406.036	0.00269			70687	0.00384	70687	0.02667	70687	0.00487
406.045	0.00173	406.045	0.00247			70688	0.00387	70688	0.02641	70688	0.00559
406.054	0.00156	406.054	0.00228			70689	0.00384	70689	0.0267	70689	0.00665
406.062	0.0014	406.062	0.0022			70690	0.00376	70690	0.02772	70690	0.00786
406.071	0.00128	406.071	0.00233			70691	0.00362	70691	0.02964	70691	0.00891
406.08	0.00121	406.08	0.00256			70692	0.00343	70692	0.03246	70692	0.00956
406.089	0.00118	406.089	0.00276			70693	0.00322	70693	0.03608	70693	0.00982
406.098	0.00116	406.098	0.00291			70694	0.003	70694	0.04024	70694	0.00987
406.106	0.00112	406.106	0.00298			70695	0.00281	70695	0.04447	70695	0.00985
406.115	0.00114	406.115	0.00306			70696	0.00268	70696	0.04824	70696	0.00982
406.124	0.00121	406.124	0.00314			70697	0.00263	70697	0.05098	70697	0.00979
406.133	0.00135	406.133	0.00323			70698	0.00267	70698	0.05228	70698	0.00978
406.142	0.00153	406.142	0.00336			70699	0.00281	70699	0.05199	70699	0.00976
406.15	0.00171	406.15	0.00346			70700	0.00304	70700	0.05028	70700	0.00971
406.159	0.00186	406.159	0.00356			70701	0.00335	70701	0.04747	70701	0.00963
406.168	0.00192	406.168	0.00371			70702	0.00372	70702	0.04407	70702	0.00952
406.177	0.00186	406.177	0.00393			70703	0.00411	70703	0.04057	70703	0.00936
406.185	0.00185	406.185	0.00409			70704	0.00448	70704	0.03746	70704	0.0091
406.194	0.00194	406.194	0.00415			70705	0.00479	70705	0.03512	70705	0.00875
406.203	0.00214	406.203	0.00424			70706	0.005	70706	0.03386	70706	0.00836
406.212	0.00239	406.212	0.0045			70707	0.0051	70707	0.03377	70707	0.00802
406.221	0.00267	406.221	0.00502			70708	0.00509	70708	0.03482	70708	0.00771
406.23	0.00296	406.23	0.00573			70709	0.00502	70709	0.03674	70709	0.00739
406.238	0.00324	406.238	0.00647			70710	0.00493	70710	0.03907	70710	0.00701
406.247	0.0035	406.247	0.00713			70711	0.00488	70711	0.04127	70711	0.00663
406.256	0.00385	406.256	0.0074			70712	0.00493	70712	0.0428	70712	0.00636
406.265	0.0042	406.265	0.00727			70713	0.00515	70713	0.04326	70713	0.00629
406.274	0.00442	406.274	0.00693			70714	0.00562	70714	0.04253	70714	0.00645
406.282	0.00443	406.282	0.00663			70715	0.00637	70715	0.04072	70715	0.00674
406.291	0.00416	406.291	0.00632			70716	0.00744	70716	0.03817	70716	0.00705
406.3	0.00363	406.3	0.00588			70717	0.00881	70717	0.03535	70717	0.00724
406.309	0.00292	406.309	0.00524			70718	0.01038	70718	0.03272	70718	0.00726
406.317	0.00219	406.317	0.00449			70719	0.01201	70719	0.03072	70719	0.00712
406.326	0.0016	406.326	0.00366			70720	0.01351	70720	0.02963	70720	0.00687
406.335	0.00115	406.335	0.00285			70721	0.01466	70721	0.02964	70721	0.00658
406.344	0.000855579	406.344	0.00218			70722	0.01533	70722	0.0309	70722	0.00629
406.353	0.000712017	406.353	0.00177			70723	0.01547	70723	0.03338	70723	0.00606
406.361	0.000638841	406.361	0.00147			70724	0.01517	70724	0.03685	70724	0.00588
406.37	0.000583476	406.37	0.00124			70725	0.01457	70725	0.04084	70725	0.0058
406.379	0.000545708	406.379	0.00102			70726	0.01383	70726	0.04469	70726	0.00584
406.388	0.000516309	406.388	0.000887363			70727	0.01305	70727	0.04785	70727	0.00605
406.397	0.000487983	406.397	0.000837912			70728	0.01228	70728	0.05003	70728	0.00643
406.406	0.000438841	406.406	0.000871978			70729	0.01151	70729	0.05125	70729	0.00683
406.414	0.000411803	406.414	0.00095			70730	0.01073	70730	0.05165	70730	0.00697
406.423	0.000420386	406.423	0.00107			70731	0.00992	70731	0.05127	70731	0.00669
406.432	0.000438627	406.432	0.0012			70732	0.00911	70732	0.0501	70732	0.00605
406.441	0.000472103	406.441	0.0013			70733	0.00832	70733	0.0481	70733	0.00536
406.45	0.000514592	406.45	0.00132			70734	0.00759	70734	0.04535	70734	0.00495
406.458	0.000540987	406.458	0.00127			70735	0.00695	70735	0.0421	70735	0.00501
406.467	0.000543991	406.467	0.00117			70736	0.00641	70736	0.0387	70736	0.00557
406.476	0.00051824	406.476	0.00106			70737	0.00597	70737	0.0355	70737	0.00657
406.485	0.000502575	406.485	0.000991209			70738	0.00564	70738	0.03272	70738	0.00783
406.493	0.00049485	406.493	0.000999451			70739	0.0054	70739	0.03053	70739	0.00912
406.502	0.00047618	406.502	0.00108			70740	0.00525	70740	0.02892	70740	0.01012
406.511	0.000453219	406.511	0.00114			70741	0.00518	70741	0.02784	70741	0.01069
406.52	0.00043133	406.52	0.00116			70742	0.00516	70742	0.02717	70742	0.01087
406.529	0.000422532	406.529	0.00111			70743	0.00518	70743	0.02677	70743	0.01087
406.538	0.000417597	406.538	0.00103			70744	0.00522	70744	0.0265	70744	0.01083
406.546	0.000429399	406.546	0.000947802			70745	0.00526	70745	0.02629	70745	0.01064
406.555	0.000480472	406.555	0.000926923			70746	0.00528	70746	0.02608	70746	0.0101
406.564	0.000562876	406.564	0.000943407			70747	0.00531	70747	0.02591	70747	0.00918
406.573	0.000653219	406.573	0.000976374			70748	0.00537	70748	0.02584	70748	0.00803
406.582	0.000732189	406.582	0.00101			70749	0.00547	70749	0.02593	70749	0.00688
406.59	0.000805794	406.59	0.00102			70750	0.00563	70750	0.02626	70750	0.00587
406.599	0.000836052	406.599	0.00107			70751	0.00581	70751	0.02692	70751	0.00512
406.608	0.000790987	406.608	0.00123			70752	0.00599	70752	0.02792	70752	0.00465
406.617	0.000720815	406.617	0.00144			70753	0.00611	70753	0.02927	70753	0.00443
406.625	0.000655365	406.625	0.00167			70754	0.00613	70754	0.03089	70754	0.00443
406.634	0.000608798	406.634	0.00178			70755	0.00604	70755	0.03262	70755	0.00461
406.643	0.000583906	406.643	0.00176			70756	0.00588	70756	0.03432	70756	0.00497
406.652	0.000573605	406.652	0.00162			70757	0.0057	70757	0.03585	70757	0.00553
406.661	0.000586695	406.661	0.00137			70758	0.00555	70758	0.03722	70758	0.0063
406.67	0.000586266	406.67	0.00113			70759	0.00549	70759	0.03853	70759	0.00724
406.678	0.000535193	406.678	0.000982418			70760	0.00553	70760	0.04	70760	0.00825
406.687	0.000490129	406.687	0.000915385			70761	0.00565	70761	0.0418	70761	0.00914
406.696	0.000475322	406.696	0.00093022			70762	0.00582	70762	0.04402	70762	0.0097
406.705	0.000502146	406.705	0.000998901			70763	0.00599	70763	0.04667	70763	0.00975
406.714	0.000559227	406.714	0.00116			70764	0.00613	70764	0.0496	70764	0.00926
406.722	0.000640987	406.722	0.00131			70765	0.00623	70765	0.05257	70765	0.00839
406.731	0.000749142	406.731	0.00144			70766	0.00627	70766	0.0553	70766	0.00742
406.74	0.000877682	406.74	0.00159			70767	0.00628	70767	0.05751	70767	0.00662
406.749	0.000996352	406.749	0.00178			70768	0.00626	70768	0.05905	70768	0.0061
406.758	0.00113	406.758	0.002			70769	0.00626	70769	0.05994	70769	0.00583
406.766	0.00129	406.766	0.0023			70770	0.00629	70770	0.06027	70770	0.00563
406.775	0.00143	406.775	0.00268			70771	0.00639	70771	0.06022	70771	0.00536
406.784	0.00149	406.784	0.00307			70772	0.00663	70772	0.05995	70772	0.00496
406.793	0.00146	406.793	0.00325			70773	0.00709	70773	0.05956	70773	0.00451
406.802	0.00134	406.802	0.0032			70774	0.00785	70774	0.05902	70774	0.00415
406.81	0.00117	406.81	0.00296			70775	0.00899	70775	0.0583	70775	0.00399
406.819	0.000978112	406.819	0.00258			70776	0.0105	70776	0.05735	70776	0.00407
406.828	0.000816309	406.828	0.00211			70777	0.01227	70777	0.0562	70777	0.00438
406.837	0.00072382	406.837	0.00172			70778	0.01403	70778	0.05497	70778	0.00489
406.846	0.000707511	406.846	0.00151			70779	0.01542	70779	0.05396	70779	0.0056
406.854	0.000745494	406.854	0.00142			70780	0.01611	70780	0.05357	70780	0.00649
406.863	0.000830043	406.863	0.00138			70781	0.01597	70781	0.05442	70781	0.00755
406.872	0.00091309	406.872	0.00138			70782	0.01509	70782	0.05707	70782	0.00871
406.881	0.000975751	406.881	0.0014			70783	0.01377	70783	0.06166	70783	0.00984
406.89	0.000984979	406.89	0.00142			70784	0.01233	70784	0.06738	70784	0.0107
406.899	0.000934335	406.899	0.00145			70785	0.01103	70785	0.07246	70785	0.01103
406.907	0.000882618	406.907	0.00157			70786	0.01	70786	0.07487	70786	0.01071
406.916	0.000904292	406.916	0.00175			70787	0.00926	70787	0.07357	70787	0.00982
406.925	0.00106	406.925	0.00197			70788	0.00875	70788	0.06911	70788	0.00866
406.934	0.00131	406.934	0.00222			70789	0.00841	70789	0.06306	70789	0.00755
406.942	0.00165	406.942	0.00242			70790	0.00817	70790	0.05697	70790	0.00667
406.951	0.00201	406.951	0.00255			70791	0.00801	70791	0.05152	70791	0.00601
406.96	0.00229	406.96	0.0026			70792	0.00791	70792	0.04666	70792	0.00547
406.969	0.00244	406.969	0.00261			70793	0.00785	70793	0.04212	70793	0.00495
406.978	0.00247	406.978	0.00258			70794	0.00782	70794	0.03774	70794	0.00442
406.987	0.00241	406.987	0.00251			70795	0.00781	70795	0.03353	70795	0.00395
406.995	0.00231	406.995	0.00243			70796	0.0078	70796	0.0296	70796	0.00362
407.004	0.00211	407.004	0.00242			70797	0.00777	70797	0.02604	70797	0.00348
407.013	0.00193	407.013	0.00246			70798	0.00771	70798	0.02289	70798	0.00358
407.022	0.00177	407.022	0.00256			70799	0.00761	70799	0.02018	70799	0.00397
407.031	0.00159	407.031	0.00272			70800	0.00749	70800	0.0179	70800	0.00464
407.039	0.00142	407.039	0.00285			70801	0.00735	70801	0.01604	70801	0.00557
407.048	0.00128	407.048	0.00286			70802	0.00721	70802	0.01455	70802	0.00672
407.057	0.0012	407.057	0.0027			70803	0.00709	70803	0.01338	70803	0.008
407.066	0.00117	407.066	0.0024			70804	0.00699	70804	0.01245	70804	0.0093
407.075	0.00115	407.075	0.00211			70805	0.00693	70805	0.01172	70805	0.01035
407.083	0.0012	407.083	0.00198			70806	0.00692	70806	0.01119	70806	0.01086
407.092	0.00129	407.092	0.00213			70807	0.00696	70807	0.01084	70807	0.01061
407.101	0.00137	407.101	0.00257			70808	0.00709	70808	0.01068	70808	0.0097
407.11	0.00147	407.11	0.00311			70809	0.00733	70809	0.01072	70809	0.00838
407.119	0.00156	407.119	0.00366			70810	0.00768	70810	0.01096	70810	0.007
407.127	0.00165	407.127	0.00417			70811	0.00815	70811	0.01141	70811	0.00578
407.136	0.00175	407.136	0.0045			70812	0.00871	70812	0.01209	70812	0.00483
407.145	0.00186	407.145	0.00469			70813	0.00935	70813	0.01299	70813	0.00416
407.154	0.00202	407.154	0.00488			70814	0.01004	70814	0.01411	70814	0.00374
407.163	0.00219	407.163	0.00513			70815	0.01072	70815	0.01542	70815	0.00355
407.171	0.00248	407.171	0.00553			70816	0.01134	70816	0.01688	70816	0.00361
407.18	0.00305	407.18	0.00614			70817	0.01178	70817	0.01835	70817	0.00394
407.189	0.00389	407.189	0.00716			70818	0.01191	70818	0.01978	70818	0.00459
407.198	0.00499	407.198	0.00873			70819	0.01163	70819	0.02107	70819	0.00561
407.207	0.00628	407.207	0.01071			70820	0.0109	70820	0.02217	70820	0.00697
407.216	0.0076	407.216	0.01305			70821	0.00979	70821	0.0231	70821	0.00853
407.224	0.00872	407.224	0.01544			70822	0.00848	70822	0.02387	70822	0.01004
407.233	0.00949	407.233	0.01758			70823	0.00715	70823	0.02455	70823	0.01117
407.242	0.00987	407.242	0.01918			70824	0.00597	70824	0.02515	70824	0.01168
407.251	0.00996	407.251	0.01997			70825	0.00502	70825	0.02564	70825	0.01146
407.26	0.00969	407.26	0.01977			70826	0.00432	70826	0.02593	70826	0.01051
407.269	0.00911	407.269	0.01876			70827	0.00386	70827	0.02594	70827	0.00895
407.277	0.00832	407.277	0.01699			70828	0.00361	70828	0.02569	70828	0.0071
407.286	0.00727	407.286	0.01467			70829	0.00356	70829	0.02527	70829	0.00533
407.295	0.0061	407.295	0.01205			70830	0.00369	70830	0.02481	70830	0.00392
407.304	0.00488	407.304	0.00949			70831	0.00401	70831	0.02447	70831	0.00296
407.312	0.00371	407.312	0.00719			70832	0.00453	70832	0.02436	70832	0.00238
407.321	0.00273	407.321	0.0052			70833	0.00528	70833	0.02455	70833	0.00208
407.33	0.00194	407.33	0.0036			70834	0.00625	70834	0.02505	70834	0.00204
407.339	0.00137	407.339	0.00248			70835	0.00743	70835	0.02589	70835	0.00233
407.348	0.00102	407.348	0.00174			70836	0.00877	70836	0.02712	70836	0.00311
407.356	0.000798069	407.356	0.00131			70837	0.01017	70837	0.02882	70837	0.00443
407.365	0.000699571	407.365	0.00112			70838	0.01149	70838	0.03112	70838	0.006
407.374	0.000667167	407.374	0.0011			70839	0.01257	70839	0.03425	70839	0.00718
407.383	0.000620386	407.383	0.00112			70840	0.01329	70840	0.03852	70840	0.00747
407.392	0.0005603	407.392	0.00112			70841	0.01357	70841	0.04442	70841	0.00694
407.401	0.000506867	407.401	0.00106			70842	0.01341	70842	0.05257	70842	0.00609
407.409	0.000472747	407.409	0.000922527			70843	0.0129	70843	0.06355	70843	0.00541
407.418	0.000441202	407.418	0.000786264			70844	0.01215	70844	0.07722	70844	0.00509
407.427	0.000416309	407.427	0.000673626			70845	0.01127	70845	0.09192	70845	0.00512
407.436	0.000414807	407.436	0.000663187			70846	0.01037	70846	0.10423	70846	0.00541
407.445	0.000434335	407.445	0.000766484			70847	0.00951	70847	0.11033	70847	0.00584
407.454	0.000447854	407.454	0.000992857			70848	0.00872	70848	0.10812	70848	0.00629
407.462	0.000486481	407.462	0.00132			70849	0.00802	70849	0.09853	70849	0.00666
407.471	0.000596352	407.471	0.00165			70850	0.00743	70850	0.08486	70850	0.00683
407.48	0.000758584	407.48	0.00191			70851	0.00694	70851	0.07066	70851	0.00672
407.489	0.000922103	407.489	0.00205			70852	0.00654	70852	0.05819	70852	0.00629
407.498	0.00105	407.498	0.00199			70853	0.00622	70853	0.04812	70853	0.00561
407.506	0.00113	407.506	0.00183			70854	0.00596	70854	0.04027	70854	0.00484
407.515	0.00112	407.515	0.0016			70855	0.00575	70855	0.03416	70855	0.00418
407.524	0.001	407.524	0.00141			70856	0.00558	70856	0.0294	70856	0.00382
407.533	0.000830043	407.533	0.00129			70857	0.00545	70857	0.02566	70857	0.00391
407.542	0.000677039	407.542	0.00125			70858	0.00534	70858	0.0227	70858	0.00454
407.55	0.000561803	407.55	0.00126			70859	0.00525	70859	0.02037	70859	0.00564
407.559	0.000470386	407.559	0.00128			70860	0.00516	70860	0.01851	70860	0.00698
407.568	0.000404936	407.568	0.00123			70861	0.00508	70861	0.01698	70861	0.00812
407.577	0.000369957	407.577	0.00113			70862	0.005	70862	0.01569	70862	0.00866
407.586	0.000381974	407.586	0.00103			70863	0.00495	70863	0.01454	70863	0.00848
407.594	0.00042618	407.594	0.000966484			70864	0.00493	70864	0.01348	70864	0.00775
407.603	0.000525322	407.603	0.000928022			70865	0.00495	70865	0.01252	70865	0.00678
407.612	0.000674893	407.612	0.000952198			70866	0.00502	70866	0.01166	70866	0.00579
407.621	0.000842918	407.621	0.000997802			70867	0.00517	70867	0.01092	70867	0.00489
407.63	0.000968884	407.63	0.00109			70868	0.00539	70868	0.01032	70868	0.00413
407.639	0.00101	407.639	0.0011			70869	0.00569	70869	0.00989	70869	0.00352
407.647	0.00096867	407.647	0.00106			70870	0.00608	70870	0.00961	70870	0.00308
407.656	0.000889914	407.656	0.001			70871	0.00658	70871	0.0095	70871	0.00282
407.665	0.000773391	407.665	0.000941209			70872	0.00719	70872	0.00955	70872	0.00275
407.674	0.000651073	407.674	0.000871978			70873	0.00793	70873	0.00975	70873	0.00286
407.683	0.000542704	407.683	0.000831868			70874	0.00883	70874	0.01008	70874	0.00312
407.691	0.00048176	407.691	0.000824725			70875	0.00989	70875	0.01053	70875	0.00345
407.7	0.000480472	407.7	0.000858242			70876	0.01114	70876	0.01108	70876	0.00377
407.709	0.000524249	407.709	0.000937912			70877	0.01255	70877	0.01169	70877	0.00397
407.718	0.000626824	407.718	0.00112			70878	0.01404	70878	0.01233	70878	0.00401
407.727	0.000780687	407.727	0.00143			70879	0.01548	70879	0.01296	70879	0.00386
407.736	0.000930687	407.736	0.00176			70880	0.01665	70880	0.01353	70880	0.00355
407.744	0.00105	407.744	0.00206			70881	0.01734	70881	0.014	70881	0.00316
407.753	0.0011	407.753	0.00226			70882	0.01739	70882	0.01429	70882	0.00279
407.762	0.00107	407.762	0.00232			70883	0.01675	70883	0.01436	70883	0.00247
407.771	0.000987339	407.771	0.00219			70884	0.01553	70884	0.0142	70884	0.00221
407.78	0.000870172	407.78	0.00204			70885	0.01396	70885	0.01392	70885	0.00202
407.788	0.000771674	407.788	0.0019			70886	0.01229	70886	0.01361	70886	0.00191
407.797	0.000705794	407.797	0.00179			70887	0.01073	70887	0.01338	70887	0.00191
407.806	0.000683906	407.806	0.00171			70888	0.00942	70888	0.01328	70888	0.00205
407.815	0.000698283	407.815	0.00169			70889	0.0084	70889	0.0133	70889	0.00236
407.824	0.000731116	407.824	0.00172			70890	0.00764	70890	0.01338	70890	0.00284
407.832	0.000737768	407.832	0.00177			70891	0.00709	70891	0.01348	70891	0.00348
407.841	0.000734335	407.841	0.00177			70892	0.00668	70892	0.01359	70892	0.00422
407.85	0.000726824	407.85	0.00178			70893	0.00637	70893	0.01371	70893	0.00495
407.859	0.000726609	407.859	0.00173			70894	0.00614	70894	0.01393	70894	0.00553
407.868	0.000735622	407.868	0.00166			70895	0.00599	70895	0.01432	70895	0.00581
407.877	0.000770172	407.877	0.00163			70896	0.00595	70896	0.01494	70896	0.0057
407.885	0.000769742	407.885	0.00162			70897	0.00602	70897	0.0158	70897	0.00523
407.894	0.000776824	407.894	0.00164			70898	0.00621	70898	0.01685	70898	0.00454
407.903	0.00073133	407.903	0.00171			70899	0.00651	70899	0.01806	70899	0.00378
407.912	0.000717382	407.912	0.00175			70900	0.0069	70900	0.01942	70900	0.00308
407.921	0.000798283	407.921	0.00177			70901	0.00733	70901	0.02108	70901	0.00253
407.929	0.0011	407.929	0.00186			70902	0.00776	70902	0.0232	70902	0.00212
407.938	0.00168	407.938	0.00206			70903	0.00812	70903	0.02585	70903	0.00183
407.947	0.00257	407.947	0.0024			70904	0.00837	70904	0.02884	70904	0.00166
407.956	0.00356	407.956	0.00269			70905	0.00847	70905	0.03188	70905	0.00157
407.965	0.00454	407.965	0.00289			70906	0.0084	70906	0.03463	70906	0.00156
407.974	0.00524	407.974	0.003			70907	0.00816	70907	0.03697	70907	0.00162
407.982	0.00553	407.982	0.00293			70908	0.00777	70908	0.03905	70908	0.00173
407.991	0.00536	407.991	0.00272			70909	0.00728	70909	0.04111	70909	0.00188
408	0.00488	408	0.00255			70910	0.00673	70910	0.04342	70910	0.00204
408.009	0.00421	408.009	0.00244			70911	0.00614	70911	0.04603	70911	0.00218
408.018	0.0035	408.018	0.00242			70912	0.00556	70912	0.04879	70912	0.0023
408.026	0.00281	408.026	0.00241			70913	0.00502	70913	0.05138	70913	0.00242
408.035	0.00224	408.035	0.00238			70914	0.00455	70914	0.05333	70914	0.00254
408.044	0.0018	408.044	0.00239			70915	0.00416	70915	0.05429	70915	0.00268
408.053	0.00145	408.053	0.00237			70916	0.00388	70916	0.05398	70916	0.00288
408.062	0.00124	408.062	0.00232			70917	0.0037	70917	0.05235	70917	0.00315
408.071	0.00114	408.071	0.00234			70918	0.00362	70918	0.04954	70918	0.00351
408.079	0.0011	408.079	0.0024			70919	0.00361	70919	0.04584	70919	0.00385
408.088	0.00108	408.088	0.00254			70920	0.00366	70920	0.04162	70920	0.004
408.097	0.00106	408.097	0.00272			70921	0.00375	70921	0.03725	70921	0.00386
408.106	0.00108	408.106	0.00289			70922	0.00386	70922	0.03303	70922	0.00348
408.115	0.00111	408.115	0.00313			70923	0.00398	70923	0.02919	70923	0.00304
408.123	0.00116	408.123	0.00331			70924	0.0041	70924	0.02578	70924	0.00267
408.132	0.00123	408.132	0.0034			70925	0.0042	70925	0.02283	70925	0.00245
408.141	0.00131	408.141	0.00346			70926	0.00429	70926	0.02024	70926	0.00238
408.15	0.00137	408.15	0.00346			70927	0.00435	70927	0.01801	70927	0.00243
408.159	0.00139	408.159	0.00345			70928	0.0044	70928	0.01604	70928	0.00256
408.168	0.00142	408.168	0.00339			70929	0.00445	70929	0.01432	70929	0.00275
408.176	0.00151	408.176	0.00332			70930	0.00451	70930	0.01283	70930	0.00296
408.185	0.00165	408.185	0.0035			70931	0.00459	70931	0.01159	70931	0.00317
408.194	0.00186	408.194	0.00382			70932	0.00472	70932	0.01061	70932	0.00334
408.203	0.00216	408.203	0.0044			70933	0.00491	70933	0.00989	70933	0.00345
408.212	0.00254	408.212	0.00508			70934	0.00516	70934	0.00945	70934	0.00347
408.221	0.00298	408.221	0.00577			70935	0.00549	70935	0.00929	70935	0.0034
408.229	0.00338	408.229	0.00645			70936	0.00592	70936	0.0094	70936	0.00323
408.238	0.00369	408.238	0.00692			70937	0.00645	70937	0.00979	70937	0.00301
408.247	0.00397	408.247	0.00715			70938	0.00708	70938	0.01042	70938	0.00276
408.256	0.00422	408.256	0.00734			70939	0.00783	70939	0.01129	70939	0.00251
408.265	0.00439	408.265	0.0074			70940	0.00867	70940	0.01236	70940	0.00228
408.273	0.00449	408.273	0.00734			70941	0.00956	70941	0.01357	70941	0.00206
408.282	0.00447	408.282	0.00686			70942	0.01047	70942	0.01485	70942	0.00188
408.291	0.00429	408.291	0.00613			70943	0.01132	70943	0.01611	70943	0.00175
408.3	0.00386	408.3	0.00524			70944	0.01205	70944	0.01726	70944	0.00168
408.309	0.00322	408.309	0.00424			70945	0.01261	70945	0.01828	70945	0.0017
408.317	0.00252	408.317	0.00322			70946	0.01299	70946	0.01914	70946	0.00185
408.326	0.00188	408.326	0.00243			70947	0.01318	70947	0.01992	70947	0.00218
408.335	0.00135	408.335	0.00191			70948	0.01321	70948	0.02078	70948	0.00275
408.344	0.000994421	408.344	0.00163			70949	0.01308	70949	0.02193	70949	0.00354
408.353	0.000802146	408.353	0.00142			70950	0.01278	70950	0.02347	70950	0.00432
408.362	0.000714163	408.362	0.0013			70951	0.01228	70951	0.02533	70951	0.00477
408.37	0.000655579	408.37	0.00125			70952	0.01154	70952	0.02711	70952	0.00463
408.379	0.000592489	408.379	0.00123			70953	0.01062	70953	0.02816	70953	0.00402
408.388	0.000517382	408.388	0.00119			70954	0.00957	70954	0.02805	70954	0.00327
408.397	0.000459442	408.397	0.0012			70955	0.00853	70955	0.02674	70955	0.00268
408.406	0.000406652	408.406	0.00125			70956	0.00758	70956	0.02469	70956	0.00234
408.415	0.000377039	408.415	0.0013			70957	0.00679	70957	0.02253	70957	0.00219
408.423	0.000358798	408.423	0.00128			70958	0.00618	70958	0.02069	70958	0.00217
408.432	0.000351288	408.432	0.00116			70959	0.00574	70959	0.01933	70959	0.00224
408.441	0.000353648	408.441	0.00103			70960	0.00544	70960	0.01834	70960	0.0024
408.45	0.000380258	408.45	0.000886813			70961	0.00525	70961	0.01758	70961	0.00263
408.459	0.000404506	408.459	0.000767033			70962	0.00517	70962	0.01692	70962	0.0029
408.467	0.000437554	408.467	0.000703297			70963	0.00519	70963	0.01631	70963	0.00317
408.476	0.000476395	408.476	0.000704396			70964	0.00531	70964	0.01582	70964	0.00339
408.485	0.000522532	408.485	0.000749451			70965	0.00553	70965	0.01554	70965	0.00357
408.494	0.00054485	408.494	0.00076978			70966	0.00584	70966	0.01551	70966	0.00374
408.503	0.000569742	408.503	0.000794505			70967	0.00624	70967	0.01577	70967	0.00395
408.512	0.000592918	408.512	0.000849451			70968	0.0067	70968	0.0163	70968	0.00418
408.52	0.000623391	408.52	0.000869231			70969	0.00719	70969	0.01704	70969	0.00434
408.529	0.000633476	408.529	0.000889011			70970	0.00766	70970	0.01796	70970	0.00434
408.538	0.000627039	408.538	0.00088022			70971	0.00804	70971	0.01896	70971	0.00421
408.547	0.000607725	408.547	0.000822527			70972	0.00827	70972	0.02004	70972	0.00399
408.556	0.000578541	408.556	0.000707143			70973	0.00827	70973	0.02122	70973	0.00374
408.565	0.000524249	408.565	0.00055989			70974	0.00803	70974	0.02258	70974	0.00347
408.573	0.000488412	408.573	0.000470934			70975	0.00756	70975	0.02427	70975	0.00319
408.582	0.0005	408.582	0.000468791			70976	0.00691	70976	0.02644	70976	0.00288
408.591	0.000575966	408.591	0.000564286			70977	0.00616	70977	0.0292	70977	0.00255
408.6	0.000705579	408.6	0.000771978			70978	0.00539	70978	0.03252	70978	0.00226
408.609	0.000859013	408.609	0.00101			70979	0.00468	70979	0.03614	70979	0.00202
408.618	0.00098927	408.618	0.00121			70980	0.00408	70980	0.03961	70980	0.00188
408.626	0.00101	408.626	0.00134			70981	0.00359	70981	0.04243	70981	0.0019
408.635	0.000911803	408.635	0.00138			70982	0.00324	70982	0.04429	70982	0.00215
408.644	0.000737124	408.644	0.00136			70983	0.003	70983	0.04517	70983	0.00273
408.653	0.000562446	408.653	0.0013			70984	0.00287	70984	0.04521	70984	0.00362
408.662	0.000438841	408.662	0.00118			70985	0.00282	70985	0.04461	70985	0.00457
408.67	0.000384549	408.67	0.00103			70986	0.00284	70986	0.04361	70986	0.00516
408.679	0.000392275	408.679	0.000854396			70987	0.00291	70987	0.04237	70987	0.00507
408.688	0.000432403	408.688	0.000691209			70988	0.00302	70988	0.04099	70988	0.00439
408.697	0.000449785	408.697	0.000593407			70989	0.00318	70989	0.0395	70989	0.00347
408.706	0.000457296	408.706	0.000566484			70990	0.00336	70990	0.03775	70990	0.00265
408.714	0.000464592	408.714	0.000611538			70991	0.00358	70991	0.03557	70991	0.00208
408.723	0.00048927	408.723	0.000711538			70992	0.00383	70992	0.03276	70992	0.00179
408.732	0.000538841	408.732	0.000835714			70993	0.00413	70993	0.02933	70993	0.0017
408.741	0.000596137	408.741	0.000945055			70994	0.00448	70994	0.02542	70994	0.00178
408.75	0.000650429	408.75	0.00106			70995	0.00486	70995	0.02135	70995	0.00201
408.759	0.000690343	408.759	0.00121			70996	0.00528	70996	0.0174	70996	0.00236
408.767	0.000736695	408.767	0.00147			70997	0.0057	70997	0.01388	70997	0.00282
408.776	0.000801073	408.776	0.00177			70998	0.00612	70998	0.01094	70998	0.00331
408.785	0.00084485	408.785	0.00205			70999	0.0065	70999	0.00867	70999	0.00379
408.794	0.000861803	408.794	0.0023			71000	0.00685	71000	0.00706	71000	0.00426
408.803	0.000873391	408.803	0.0025			71001	0.00718	71001	0.00605	71001	0.00474
408.812	0.000875322	408.812	0.0026			71002	0.00752	71002	0.00553	71002	0.00525
408.82	0.000855794	408.82	0.00261			71003	0.00789	71003	0.0054	71003	0.00583
408.829	0.000823176	408.829	0.00254			71004	0.00835	71004	0.0056	71004	0.0065
408.838	0.000819313	408.838	0.00253			71005	0.00891	71005	0.00607	71005	0.00718
408.847	0.000857511	408.847	0.00251			71006	0.00961	71006	0.00681	71006	0.00766
408.856	0.000877039	408.856	0.00237			71007	0.01042	71007	0.00783	71007	0.00763
408.865	0.000876824	408.865	0.00221			71008	0.01127	71008	0.00917	71008	0.00692
408.873	0.000877039	408.873	0.00207			71009	0.01207	71009	0.01092	71009	0.00569
408.882	0.000894421	408.882	0.00192			71010	0.01266	71010	0.01321	71010	0.00429
408.891	0.000912017	408.891	0.00184			71011	0.01295	71011	0.0163	71011	0.00308
408.9	0.000909657	408.9	0.00184			71012	0.01287	71012	0.02062	71012	0.00219
408.909	0.000904506	408.909	0.00195			71013	0.01245	71013	0.02677	71013	0.00163
408.918	0.000939914	408.918	0.00209			71014	0.01182	71014	0.03531	71014	0.00133
408.926	0.000985837	408.926	0.00213			71015	0.01111	71015	0.04589	71015	0.00123
408.935	0.00111	408.935	0.00213			71016	0.01045	71016	0.05675	71016	0.00131
408.944	0.00137	408.944	0.00208			71017	0.00992	71017	0.06505	71017	0.00157
408.953	0.00183	408.953	0.00203			71018	0.00926	71018	0.06348	71018	0.002
408.962	0.0024	408.962	0.00207			71019	0.00848	71019	0.0527	71019	0.00257
408.971	0.00294	408.971	0.00219			71020	0.00815	71020	0.04531	71020	0.00321
408.979	0.00334	408.979	0.00231			71021	0.00816	71021	0.0424	71021	0.00381
408.988	0.00354	408.988	0.00241			71022	0.00813	71022	0.03913	71022	0.00428
408.997	0.00346	408.997	0.00246			71023	0.00806	71023	0.0358	71023	0.00452
409.006	0.00321	409.006	0.0025			71024	0.00794	71024	0.03257	71024	0.00447
409.015	0.00288	409.015	0.00249			71025	0.00779	71025	0.02947	71025	0.00407
409.024	0.00261	409.024	0.00252			71026	0.00761	71026	0.02656	71026	0.00337
409.032	0.0024	409.032	0.00259			71027	0.00742	71027	0.02387	71027	0.00259
409.041	0.0022	409.041	0.00268			71028	0.00722	71028	0.02148	71028	0.00193
409.05	0.00199	409.05	0.00267			71029	0.007	71029	0.01946	71029	0.0015
409.059	0.00178	409.059	0.00261			71030	0.00677	71030	0.01783	71030	0.00133
409.068	0.00156	409.068	0.00258			71031	0.00653	71031	0.01659	71031	0.00138
409.077	0.00137	409.077	0.00263			71032	0.00629	71032	0.01573	71032	0.00164
409.085	0.00125	409.085	0.00278			71033	0.00607	71033	0.01523	71033	0.00212
409.094	0.00121	409.094	0.00307			71034	0.00589	71034	0.01508	71034	0.00282
409.103	0.00127	409.103	0.0033			71035	0.00574	71035	0.0153	71035	0.00372
409.112	0.00137	409.112	0.00341			71036	0.00563	71036	0.01596	71036	0.00481
409.121	0.0015	409.121	0.00339			71037	0.00553	71037	0.01722	71037	0.00601
409.13	0.00166	409.13	0.00344			71038	0.00543	71038	0.01924	71038	0.00719
409.138	0.00181	409.138	0.0036			71039	0.00529	71039	0.02215	71039	0.00822
409.147	0.00194	409.147	0.00398			71040	0.0051	71040	0.02586	71040	0.009
409.156	0.00208	409.156	0.00453			71041	0.00483	71041	0.02997	71041	0.00948
409.165	0.00221	409.165	0.00526			71042	0.0045	71042	0.03371	71042	0.00971
409.174	0.00241	409.174	0.00588			71043	0.00412	71043	0.03609	71043	0.00964
409.183	0.00272	409.183	0.0063			71044	0.00374	71044	0.03643	71044	0.00926
409.191	0.00325	409.191	0.00674			71045	0.00339	71045	0.03464	71045	0.00854
409.2	0.00403	409.2	0.0076			71046	0.00308	71046	0.03131	71046	0.00754
409.209	0.00503	409.209	0.00892			71047	0.00285	71047	0.0274	71047	0.0064
409.218	0.00615	409.218	0.01076			71048	0.00268	71048	0.02377	71048	0.00526
409.227	0.00726	409.227	0.01277			71049	0.00259	71049	0.02087	71049	0.0043
409.235	0.00812	409.235	0.01476			71050	0.00256	71050	0.01886	71050	0.00358
409.244	0.00861	409.244	0.01617			71051	0.00259	71051	0.01762	71051	0.00312
409.253	0.00863	409.253	0.01657			71052	0.00266	71052	0.01708	71052	0.00285
409.262	0.00833	409.262	0.01596			71053	0.00279	71053	0.01715	71053	0.00273
409.271	0.00774	409.271	0.01462			71054	0.00298	71054	0.01785	71054	0.00269
409.28	0.007	409.28	0.01282			71055	0.00322	71055	0.0192	71055	0.00267
409.288	0.00617	409.288	0.01091			71056	0.00352	71056	0.0212	71056	0.00264
409.297	0.00532	409.297	0.00897			71057	0.00388	71057	0.02368	71057	0.00259
409.306	0.00445	409.306	0.00726			71058	0.00432	71058	0.02631	71058	0.00249
409.315	0.0036	409.315	0.00573			71059	0.00481	71059	0.02857	71059	0.00235
409.324	0.00276	409.324	0.00452			71060	0.00537	71060	0.02986	71060	0.00217
409.333	0.00205	409.333	0.00366			71061	0.00596	71061	0.02973	71061	0.002
409.341	0.00147	409.341	0.00313			71062	0.00659	71062	0.02807	71062	0.00187
409.35	0.00104	409.35	0.00298			71063	0.00721	71063	0.02524	71063	0.00184
409.359	0.000745708	409.359	0.00311			71064	0.0078	71064	0.02186	71064	0.00195
409.368	0.000563948	409.368	0.00326			71065	0.00834	71065	0.01862	71065	0.00224
409.377	0.000486052	409.377	0.00315			71066	0.00882	71066	0.01602	71066	0.00277
409.386	0.000489485	409.386	0.00266			71067	0.00922	71067	0.01427	71067	0.00361
409.394	0.000520386	409.394	0.00217			71068	0.00955	71068	0.01337	71068	0.00473
409.403	0.000571674	409.403	0.00171			71069	0.00982	71069	0.01324	71069	0.00602
409.412	0.000627253	409.412	0.00131			71070	0.01005	71070	0.01379	71070	0.00726
409.421	0.000672747	409.421	0.00112			71071	0.01028	71071	0.01505	71071	0.00828
409.43	0.000706223	409.43	0.00119			71072	0.01052	71072	0.01724	71072	0.00899
409.439	0.000738197	409.439	0.00148			71073	0.01081	71073	0.02066	71073	0.00941
409.447	0.000792704	409.447	0.00174			71074	0.01117	71074	0.02566	71074	0.00959
409.456	0.00086588	409.456	0.00188			71075	0.01159	71075	0.03221	71075	0.00944
409.465	0.000927897	409.465	0.00203			71076	0.01206	71076	0.03967	71076	0.0089
409.474	0.000961803	409.474	0.00212			71077	0.01253	71077	0.04656	71077	0.00798
409.483	0.000936695	409.483	0.00206			71078	0.01296	71078	0.05121	71078	0.00686
409.492	0.000871245	409.492	0.00185			71079	0.01326	71079	0.05263	71079	0.00577
409.5	0.000778755	409.5	0.00159			71080	0.01339	71080	0.05117	71080	0.00491
409.509	0.000682189	409.509	0.00139			71081	0.01333	71081	0.0482	71081	0.00439
409.518	0.000624249	409.518	0.00126			71082	0.0131	71082	0.04524	71082	0.00431
409.527	0.000604721	409.527	0.00118			71083	0.01279	71083	0.0433	71083	0.00469
409.536	0.000632403	409.536	0.00119			71084	0.01249	71084	0.04257	71084	0.00552
409.545	0.000683691	409.545	0.0013			71085	0.01229	71085	0.04274	71085	0.00666
409.553	0.000707511	409.553	0.0014			71086	0.01225	71086	0.0433	71086	0.0079
409.562	0.000721674	409.562	0.00146			71087	0.01232	71087	0.04382	71087	0.00902
409.571	0.000705579	409.571	0.00151			71088	0.0124	71088	0.04396	71088	0.0098
409.58	0.000656652	409.58	0.00155			71089	0.01233	71089	0.04355	71089	0.01007
409.589	0.000614163	409.589	0.0016			71090	0.01197	71090	0.04251	71090	0.00971
409.598	0.000588627	409.598	0.00166			71091	0.01125	71091	0.0408	71091	0.00876
409.606	0.000588627	409.606	0.0017			71092	0.01023	71092	0.03846	71092	0.00743
409.615	0.000591202	409.615	0.00168			71093	0.00904	71093	0.03558	71093	0.00607
409.624	0.000575536	409.624	0.00159			71094	0.00784	71094	0.03235	71094	0.00494
409.633	0.000573176	409.633	0.00144			71095	0.00675	71095	0.02902	71095	0.00414
409.642	0.000562017	409.642	0.00129			71096	0.00584	71096	0.02587	71096	0.00367
409.651	0.000556223	409.651	0.00114			71097	0.00514	71097	0.02312	71097	0.00348
409.659	0.000580258	409.659	0.00108			71098	0.00462	71098	0.02096	71098	0.00351
409.668	0.000637983	409.668	0.00116			71099	0.00426	71099	0.01946	71099	0.00375
409.677	0.000712876	409.677	0.00132			71100	0.00403	71100	0.01866	71100	0.0042
409.686	0.000780043	409.686	0.00149			71101	0.00389	71101	0.01852	71101	0.00488
409.695	0.000826609	409.695	0.0016			71102	0.00382	71102	0.01888	71102	0.00579
409.704	0.000843348	409.704	0.00163			71103	0.00381	71103	0.01955	71103	0.0069
409.712	0.000808798	409.712	0.00156			71104	0.00384	71104	0.02024	71104	0.00814
409.721	0.000738627	409.721	0.00141			71105	0.00388	71105	0.02069	71105	0.00938
409.73	0.000615665	409.73	0.00126			71106	0.00391	71106	0.02075	71106	0.01048
409.739	0.000472747	409.739	0.00122			71107	0.00393	71107	0.02035	71107	0.01135
409.748	0.00038133	409.748	0.00134			71108	0.0039	71108	0.01952	71108	0.01187
409.757	0.000408155	409.757	0.00158			71109	0.00384	71109	0.01841	71109	0.01195
409.765	0.000571888	409.765	0.00175			71110	0.00375	71110	0.01712	71110	0.01148
409.774	0.000831545	409.774	0.00196			71111	0.00365	71111	0.0158	71111	0.01044
409.783	0.00112	409.783	0.00221			71112	0.00355	71112	0.01454	71112	0.00901
409.792	0.00137	409.792	0.00254			71113	0.00347	71113	0.01344	71113	0.00751
409.801	0.00144	409.801	0.00298			71114	0.00342	71114	0.0126	71114	0.00624
409.81	0.00129	409.81	0.00349			71115	0.0034	71115	0.01203	71115	0.00539
409.818	0.00105	409.818	0.00397			71116	0.00341	71116	0.01176	71116	0.00502
409.827	0.000816094	409.827	0.0042			71117	0.00345	71117	0.01173	71117	0.00509
409.836	0.000656009	409.836	0.00386			71118	0.00352	71118	0.01187	71118	0.00554
409.845	0.00059206	409.845	0.00328			71119	0.00364	71119	0.01208	71119	0.00629
409.854	0.000615665	409.854	0.00258			71120	0.0038	71120	0.01226	71120	0.00721
409.863	0.000696567	409.863	0.00199			71121	0.00404	71121	0.01234	71121	0.00816
409.872	0.000741631	409.872	0.00164			71122	0.00435	71122	0.01229	71122	0.00902
409.88	0.000729399	409.88	0.00152			71123	0.00475	71123	0.01213	71123	0.00972
409.889	0.000732618	409.889	0.00159			71124	0.00524	71124	0.01188	71124	0.01027
409.898	0.000769528	409.898	0.00169			71125	0.00583	71125	0.01159	71125	0.01065
409.907	0.000821674	409.907	0.00163			71126	0.00652	71126	0.01131	71126	0.01084
409.916	0.000916094	409.916	0.00151			71127	0.00731	71127	0.01109	71127	0.01079
409.925	0.00105	409.925	0.00133			71128	0.00818	71128	0.01098	71128	0.01049
409.933	0.0012	409.933	0.00116			71129	0.00912	71129	0.01105	71129	0.01001
409.942	0.00135	409.942	0.00109			71130	0.01008	71130	0.01139	71130	0.00948
409.951	0.00152	409.951	0.0011			71131	0.01101	71131	0.01215	71131	0.00902
409.96	0.00174	409.96	0.00122			71132	0.01185	71132	0.0135	71132	0.00871
409.969	0.00194	409.969	0.00142			71133	0.01254	71133	0.01566	71133	0.00859
409.978	0.00207	409.978	0.0017			71134	0.01304	71134	0.01889	71134	0.00859
409.986	0.00215	409.986	0.00194			71135	0.01334	71135	0.02337	71135	0.00868
409.995	0.00217	409.995	0.00213			71136	0.01341	71136	0.02907	71136	0.00881
410.004	0.00211	410.004	0.00229			71137	0.01327	71137	0.03571	71137	0.00899
410.013	0.00202	410.013	0.00242			71138	0.01292	71138	0.04261	71138	0.00929
410.022	0.00192	410.022	0.00246			71139	0.01239	71139	0.04895	71139	0.00981
410.031	0.00184	410.031	0.00244			71140	0.01176	71140	0.05406	71140	0.01059
410.039	0.00174	410.039	0.00242			71141	0.01114	71141	0.05776	71141	0.01163
410.048	0.00159	410.048	0.0024			71142	0.01067	71142	0.06039	71142	0.01278
410.057	0.00145	410.057	0.00238			71143	0.01051	71143	0.06266	71143	0.01383
410.066	0.00132	410.066	0.00243			71144	0.01078	71144	0.0653	71144	0.01459
410.075	0.00121	410.075	0.00249			71145	0.01155	71145	0.06868	71145	0.01509
410.084	0.00114	410.084	0.00251			71146	0.01273	71146	0.07256	71146	0.01548
410.092	0.00112	410.092	0.00252			71147	0.01404	71147	0.07596	71147	0.01588
410.101	0.0011	410.101	0.00256			71148	0.0151	71148	0.07751	71148	0.01624
410.11	0.00109	410.11	0.00269			71149	0.01551	71149	0.07598	71149	0.01637
410.119	0.00108	410.119	0.00284			71150	0.01511	71150	0.07116	71150	0.01602
410.128	0.00111	410.128	0.00301			71151	0.01401	71151	0.06396	71151	0.01518
410.137	0.00118	410.137	0.00317			71152	0.01256	71152	0.05594	71152	0.01406
410.146	0.00129	410.146	0.00315			71153	0.01115	71153	0.04855	71153	0.01297
410.154	0.00144	410.154	0.00304			71154	0.01006	71154	0.04254	71154	0.01221
410.163	0.00162	410.163	0.00297			71155	0.00937	71155	0.03805	71155	0.01188
410.172	0.00177	410.172	0.00302			71156	0.00901	71156	0.03476	71156	0.01194
410.181	0.00192	410.181	0.00334			71157	0.00883	71157	0.03229	71157	0.01222
410.19	0.00204	410.19	0.00383			71158	0.00866	71158	0.0303	71158	0.01259
410.199	0.0022	410.199	0.00451			71159	0.00839	71159	0.02856	71159	0.0129
410.207	0.00243	410.207	0.00525			71160	0.00798	71160	0.02697	71160	0.01306
410.216	0.00272	410.216	0.00586			71161	0.00746	71161	0.02549	71161	0.01294
410.225	0.0031	410.225	0.00634			71162	0.00688	71162	0.02416	71162	0.01254
410.234	0.00356	410.234	0.00677			71163	0.00635	71163	0.02303	71163	0.01194
410.243	0.00401	410.243	0.00712			71164	0.00589	71164	0.02213	71164	0.01129
410.252	0.00443	410.252	0.00745			71165	0.00555	71165	0.0215	71165	0.01067
410.26	0.00477	410.26	0.00771			71166	0.00533	71166	0.02113	71166	0.01016
410.269	0.00504	410.269	0.00787			71167	0.00521	71167	0.021	71167	0.00976
410.278	0.00521	410.278	0.00785			71168	0.00519	71168	0.02109	71168	0.0095
410.287	0.00516	410.287	0.00753			71169	0.00525	71169	0.02131	71169	0.00943
410.296	0.00486	410.296	0.00691			71170	0.00537	71170	0.02153	71170	0.00953
410.305	0.00435	410.305	0.0061			71171	0.00554	71171	0.02158	71171	0.00978
410.313	0.00364	410.313	0.00519			71172	0.00574	71172	0.02132	71172	0.01013
410.322	0.00285	410.322	0.00423			71173	0.00595	71173	0.02068	71173	0.01058
410.331	0.00208	410.331	0.00337			71174	0.00613	71174	0.01972	71174	0.01116
410.34	0.00146	410.34	0.00263			71175	0.00629	71175	0.01853	71175	0.01183
410.349	0.00103	410.349	0.00209			71176	0.00641	71176	0.01735	71176	0.01251
410.358	0.00076588	410.358	0.00169			71177	0.00651	71177	0.01632	71177	0.01303
410.367	0.000613734	410.367	0.0014			71178	0.0066	71178	0.01558	71178	0.01332
410.375	0.000542704	410.375	0.00118			71179	0.00669	71179	0.01519	71179	0.01343
410.384	0.000500858	410.384	0.00104			71180	0.00678	71180	0.01514	71180	0.01347
410.393	0.000496781	410.393	0.000871429			71181	0.00688	71181	0.01537	71181	0.01347
410.402	0.000510086	410.402	0.000727473			71182	0.00695	71182	0.01581	71182	0.01336
410.411	0.00052897	410.411	0.000593956			71183	0.007	71183	0.0163	71183	0.01299
410.42	0.000566524	410.42	0.000537088			71184	0.00699	71184	0.0167	71184	0.01236
410.428	0.000608155	410.428	0.000538901			71185	0.00693	71185	0.01689	71185	0.01171
410.437	0.000638197	410.437	0.000601099			71186	0.00684	71186	0.01686	71186	0.01134
410.446	0.000635837	410.446	0.000700549			71187	0.00673	71187	0.01677	71187	0.01143
410.455	0.000615236	410.455	0.000849451			71188	0.00661	71188	0.01692	71188	0.01198
410.464	0.000574249	410.464	0.000970879			71189	0.00649	71189	0.01769	71189	0.01283
410.473	0.000538627	410.473	0.00107			71190	0.00633	71190	0.01938	71190	0.0138
410.482	0.000509442	410.482	0.00114			71191	0.0061	71191	0.02201	71191	0.01476
410.49	0.000502146	410.49	0.00114			71192	0.00584	71192	0.02512	71192	0.0157
410.499	0.000509657	410.499	0.00109			71193	0.0056	71193	0.02796	71193	0.01662
410.508	0.000542704	410.508	0.00102			71194	0.00547	71194	0.02967	71194	0.01757
410.517	0.000587124	410.517	0.000950549			71195	0.00552	71195	0.02981	71195	0.01854
410.526	0.000627253	410.526	0.000896703			71196	0.00576	71196	0.02856	71196	0.01948
410.535	0.000607082	410.535	0.000853297			71197	0.00614	71197	0.02658	71197	0.02024
410.543	0.000580472	410.543	0.000869231			71198	0.00662	71198	0.02472	71198	0.02065
410.552	0.000551717	410.552	0.000928571			71199	0.00711	71199	0.02364	71199	0.02057
410.561	0.000519528	410.561	0.000992857			71200	0.00753	71200	0.0237	71200	0.01993
410.57	0.000506009	410.57	0.00108			71201	0.00779	71201	0.02497	71201	0.01864
410.579	0.000573391	410.579	0.00121			71202	0.00786	71202	0.02734	71202	0.01668
410.588	0.00070794	410.588	0.00139			71203	0.00768	71203	0.03059	71203	0.01422
410.597	0.000865665	410.597	0.0015			71204	0.00728	71204	0.03441	71204	0.01164
410.605	0.000996352	410.605	0.00159			71205	0.00672	71205	0.03839	71205	0.00938
410.614	0.00111	410.614	0.00167			71206	0.00609	71206	0.04212	71206	0.00771
410.623	0.00114	410.623	0.00171			71207	0.00554	71207	0.04522	71207	0.00665
410.632	0.00105	410.632	0.00165			71208	0.0052	71208	0.04739	71208	0.00616
410.641	0.000885622	410.641	0.00154			71209	0.00519	71209	0.04852	71209	0.00613
410.65	0.000727253	410.65	0.00142			71210	0.00561	71210	0.04868	71210	0.00649
410.659	0.000588412	410.659	0.00134			71211	0.00646	71211	0.0481	71211	0.0071
410.667	0.000472532	410.667	0.00123			71212	0.00765	71212	0.04713	71212	0.00783
410.676	0.000419313	410.676	0.00118			71213	0.00896	71213	0.04618	71213	0.00857
410.685	0.000424249	410.685	0.0012			71214	0.01008	71214	0.04564	71214	0.00924
410.694	0.000446781	410.694	0.0012			71215	0.01072	71215	0.04564	71215	0.00977
410.703	0.000484335	410.703	0.00116			71216	0.01071	71216	0.04602	71216	0.01005
410.712	0.000545923	410.712	0.00114			71217	0.01009	71217	0.04625	71217	0.00996
410.72	0.000647854	410.72	0.00115			71218	0.00903	71218	0.04575	71218	0.00951
410.729	0.00073927	410.729	0.0012			71219	0.00783	71219	0.04411	71219	0.00883
410.738	0.000787983	410.738	0.00127			71220	0.00672	71220	0.04138	71220	0.00818
410.747	0.000851502	410.747	0.00137			71221	0.00587	71221	0.03799	71221	0.00774
410.756	0.000908584	410.756	0.00152			71222	0.00536	71222	0.03463	71222	0.00761
410.765	0.000955365	410.765	0.00162			71223	0.00516	71223	0.03186	71223	0.00776
410.774	0.00102	410.774	0.0017			71224	0.00519	71224	0.03005	71224	0.00812
410.782	0.00109	410.782	0.00184			71225	0.00534	71225	0.02919	71225	0.00863
410.791	0.00115	410.791	0.00202			71226	0.00546	71226	0.02905	71226	0.00929
410.8	0.00114	410.8	0.00215			71227	0.00543	71227	0.02933	71227	0.01014
410.809	0.00107	410.809	0.00222			71228	0.00519	71228	0.02976	71228	0.01124
410.818	0.00102	410.818	0.00224			71229	0.00477	71229	0.03019	71229	0.01252
410.827	0.000954292	410.827	0.00221			71230	0.00426	71230	0.03059	71230	0.01382
410.835	0.000887768	410.835	0.00206			71231	0.00381	71231	0.03103	71231	0.01495
410.844	0.000824678	410.844	0.0019			71232	0.00357	71232	0.03159	71232	0.01587
410.853	0.000787768	410.853	0.00182			71233	0.00368	71233	0.03235	71233	0.01668
410.862	0.000745708	410.862	0.00175			71234	0.00425	71234	0.03332	71234	0.01759
410.871	0.000709657	410.871	0.00173			71235	0.00537	71235	0.03446	71235	0.01868
410.88	0.00071588	410.88	0.00177			71236	0.0071	71236	0.03575	71236	0.01976
410.889	0.000771245	410.889	0.00185			71237	0.00944	71237	0.0371	71237	0.02042
410.897	0.000867167	410.897	0.00197			71238	0.01228	71238	0.03844	71238	0.0203
410.906	0.000995064	410.906	0.00209			71239	0.01538	71239	0.03973	71239	0.01931
410.915	0.00111	410.915	0.00226			71240	0.01837	71240	0.0409	71240	0.01776
410.924	0.00122	410.924	0.0024			71241	0.02076	71241	0.04188	71241	0.01612
410.933	0.00132	410.933	0.00243			71242	0.02215	71242	0.04256	71242	0.01476
410.942	0.00141	410.942	0.00242			71243	0.02222	71243	0.04283	71243	0.01381
410.95	0.00153	410.95	0.00232			71244	0.02098	71244	0.04262	71244	0.01317
410.959	0.00163	410.959	0.00214			71245	0.01866	71245	0.0419	71245	0.01262
410.968	0.00172	410.968	0.002			71246	0.0157	71246	0.04076	71246	0.01197
410.977	0.00178	410.977	0.00195			71247	0.01258	71247	0.03929	71247	0.01108
410.986	0.00179	410.986	0.00201			71248	0.00969	71248	0.0376	71248	0.00999
410.995	0.00187	410.995	0.00219			71249	0.00725	71249	0.03573	71249	0.00887
411.004	0.00204	411.004	0.00246			71250	0.00537	71250	0.03377	71250	0.00792
411.012	0.00236	411.012	0.0028			71251	0.004	71251	0.03184	71251	0.00726
411.021	0.00281	411.021	0.00314			71252	0.00307	71252	0.03015	71252	0.00695
411.03	0.00323	411.03	0.00339			71253	0.00249	71253	0.02892	71253	0.00695
411.039	0.00351	411.039	0.00356			71254	0.00214	71254	0.02823	71254	0.00723
411.048	0.0035	411.048	0.00354			71255	0.00193	71255	0.02805	71255	0.00763
411.057	0.00321	411.057	0.0034			71256	0.00177	71256	0.02821	71256	0.00789
411.065	0.00275	411.065	0.00334			71257	0.00163	71257	0.02847	71257	0.00785
411.074	0.0022	411.074	0.00339			71258	0.00147	71258	0.02864	71258	0.00757
411.083	0.00177	411.083	0.00357			71259	0.0013	71259	0.02855	71259	0.0073
411.092	0.00154	411.092	0.00392			71260	0.00115	71260	0.0282	71260	0.00723
411.101	0.00144	411.101	0.00438			71261	0.00102	71261	0.02766	71261	0.00732
411.11	0.00144	411.11	0.00481			71262	0.000944576	71262	0.02707	71262	0.00745
411.119	0.00147	411.119	0.00504			71263	0.000920169	71263	0.02656	71263	0.00752
411.127	0.00152	411.127	0.00512			71264	0.000955763	71264	0.02626	71264	0.00759
411.136	0.00159	411.136	0.00515			71265	0.00106	71265	0.02626	71265	0.00776
411.145	0.00168	411.145	0.00508			71266	0.00122	71266	0.02663	71266	0.00808
411.154	0.00185	411.154	0.00497			71267	0.00146	71267	0.02739	71267	0.00843
411.163	0.00211	411.163	0.00506			71268	0.00178	71268	0.02848	71268	0.00871
411.172	0.00247	411.172	0.00545			71269	0.00219	71269	0.02974	71269	0.00894
411.181	0.0029	411.181	0.00609			71270	0.00269	71270	0.03091	71270	0.00921
411.19	0.00337	411.19	0.00688			71271	0.00327	71271	0.03158	71271	0.00975
411.198	0.00385	411.198	0.00769			71272	0.00393	71272	0.03132	71272	0.01072
411.207	0.00432	411.207	0.00857			71273	0.00466	71273	0.0299	71273	0.01222
411.216	0.0047	411.216	0.00935			71274	0.00547	71274	0.02738	71274	0.01408
411.225	0.00497	411.225	0.01004			71275	0.00638	71275	0.02419	71275	0.01589
411.234	0.00528	411.234	0.01087			71276	0.00733	71276	0.02095	71276	0.0172
411.243	0.00577	411.243	0.01199			71277	0.00822	71277	0.01828	71277	0.01793
411.251	0.00643	411.251	0.01335			71278	0.00882	71278	0.01658	71278	0.01825
411.26	0.00727	411.26	0.01473			71279	0.00894	71279	0.01602	71279	0.01829
411.269	0.00814	411.269	0.01575			71280	0.00849	71280	0.01656	71280	0.01797
411.278	0.00881	411.278	0.01631			71281	0.00759	71281	0.01799	71281	0.01718
411.287	0.00895	411.287	0.01601			71282	0.00647	71282	0.02004	71282	0.01593
411.296	0.0084	411.296	0.01468			71283	0.00535	71283	0.02234	71283	0.01439
411.305	0.00728	411.305	0.01259			71284	0.00434	71284	0.0245	71284	0.0128
411.313	0.0058	411.313	0.01015			71285	0.00349	71285	0.02614	71285	0.01141
411.322	0.00426	411.322	0.00775			71286	0.00278	71286	0.02698	71286	0.01042
411.331	0.00295	411.331	0.0057			71287	0.00223	71287	0.02681	71287	0.01006
411.34	0.00202	411.34	0.00408			71288	0.00181	71288	0.02567	71288	0.01043
411.349	0.00146	411.349	0.00297			71289	0.00154	71289	0.02377	71289	0.01153
411.358	0.00115	411.358	0.00222			71290	0.0014	71290	0.02149	71290	0.01308
411.366	0.000963734	411.366	0.00172			71291	0.00138	71291	0.01925	71291	0.01449
411.375	0.000828326	411.375	0.00141			71292	0.00146	71292	0.01748	71292	0.01506
411.384	0.000700215	411.384	0.0012			71293	0.00163	71293	0.01643	71293	0.01437
411.393	0.00058691	411.393	0.00107			71294	0.00186	71294	0.01623	71294	0.01271
411.402	0.000492275	411.402	0.00102			71295	0.00213	71295	0.01692	71295	0.01082
411.411	0.000433047	411.411	0.000959341			71296	0.0024	71296	0.01841	71296	0.0093
411.42	0.000410515	411.42	0.000890659			71297	0.00264	71297	0.02069	71297	0.00837
411.428	0.000411588	411.428	0.000895055			71298	0.00283	71298	0.02383	71298	0.00792
411.437	0.000430258	411.437	0.000941209			71299	0.00306	71299	0.02828	71299	0.00781
411.446	0.000469528	411.446	0.000963187			71300	0.00326	71300	0.03409	71300	0.00795
411.455	0.000527039	411.455	0.000940659			71301	0.00323	71301	0.04057	71301	0.00827
411.464	0.000559013	411.464	0.000927473			71302	0.00309	71302	0.04754	71302	0.00871
411.473	0.000555365	411.473	0.000907692			71303	0.00312	71303	0.05481	71303	0.00915
411.482	0.000562017	411.482	0.000880769			71304	0.00357	71304	0.0615	71304	0.00949
411.49	0.000572318	411.49	0.000902747			71305	0.00479	71305	0.06662	71305	0.0096
411.499	0.00058691	411.499	0.000989011			71306	0.00719	71306	0.06936	71306	0.00944
411.508	0.000588627	411.508	0.00105			71307	0.01098	71307	0.06927	71307	0.00906
411.517	0.000605794	411.517	0.00109			71308	0.01576	71308	0.06641	71308	0.00857
411.526	0.000605365	411.526	0.00116			71309	0.02034	71309	0.0615	71309	0.00812
411.535	0.000548712	411.535	0.00119			71310	0.02308	71310	0.05564	71310	0.0078
411.544	0.000469742	411.544	0.00116			71311	0.02285	71311	0.05008	71311	0.00762
411.553	0.000412876	411.553	0.00117			71312	0.01971	71312	0.04578	71312	0.00758
411.561	0.000383906	411.561	0.0012			71313	0.01496	71313	0.04324	71313	0.00767
411.57	0.000421245	411.57	0.00127			71314	0.01024	71314	0.04233	71314	0.00793
411.579	0.000492275	411.579	0.00137			71315	0.00665	71315	0.04247	71315	0.00841
411.588	0.000612446	411.588	0.00151			71316	0.00442	71316	0.0429	71316	0.00917
411.597	0.000707511	411.597	0.00167			71317	0.00322	71317	0.04293	71317	0.01022
411.606	0.000766309	411.606	0.00165			71318	0.00258	71318	0.04216	71318	0.0115
411.615	0.000806009	411.615	0.00156			71319	0.00217	71319	0.0405	71319	0.01281
411.623	0.000812017	411.623	0.00152			71320	0.00183	71320	0.03815	71320	0.01391
411.632	0.000786481	411.632	0.00147			71321	0.00154	71321	0.03542	71321	0.01467
411.641	0.00076588	411.641	0.00148			71322	0.0013	71322	0.03257	71322	0.01517
411.65	0.000728326	411.65	0.00151			71323	0.00114	71323	0.0297	71323	0.0156
411.659	0.000692918	411.659	0.00154			71324	0.00103	71324	0.02681	71324	0.01611
411.668	0.000628112	411.668	0.00153			71325	0.000950678	71325	0.02391	71325	0.01651
411.676	0.000585193	411.676	0.00135			71326	0.000865085	71326	0.02103	71326	0.01642
411.685	0.000577682	411.685	0.00107			71327	0.000758136	71327	0.01833	71327	0.01558
411.694	0.000599356	411.694	0.000875824			71328	0.000641864	71328	0.01596	71328	0.01415
411.703	0.000645279	411.703	0.000765385			71329	0.000548305	71329	0.01407	71329	0.01259
411.712	0.000699142	411.712	0.000796154			71330	0.00051339	71330	0.01272	71330	0.01129
411.721	0.000762446	411.721	0.000936264			71331	0.000559492	71331	0.01183	71331	0.01044
411.73	0.000795923	411.73	0.00116			71332	0.000686102	71332	0.01128	71332	0.01001
411.738	0.000814592	411.738	0.0014			71333	0.000872034	71333	0.01094	71333	0.00982
411.747	0.000882403	411.747	0.00161			71334	0.00109	71334	0.01072	71334	0.00962
411.756	0.00103	411.756	0.00184			71335	0.00133	71335	0.01059	71335	0.00925
411.765	0.00128	411.765	0.00226			71336	0.00162	71336	0.01055	71336	0.00872
411.774	0.00158	411.774	0.00283			71337	0.00201	71337	0.01065	71337	0.00821
411.783	0.00185	411.783	0.00343			71338	0.00258	71338	0.0109	71338	0.00789
411.792	0.00202	411.792	0.00388			71339	0.0034	71339	0.01132	71339	0.00787
411.8	0.00196	411.8	0.004			71340	0.00454	71340	0.0119	71340	0.00812
411.809	0.0017	411.809	0.00375			71341	0.00601	71341	0.01264	71341	0.00859
411.818	0.00133	411.818	0.00324			71342	0.00777	71342	0.01352	71342	0.00913
411.827	0.000971674	411.827	0.00265			71343	0.00966	71343	0.01456	71343	0.00956
411.836	0.000698927	411.836	0.0022			71344	0.0115	71344	0.0158	71344	0.00966
411.845	0.00056588	411.845	0.00202			71345	0.01305	71345	0.01724	71345	0.00934
411.854	0.000574678	411.854	0.00205			71346	0.01408	71346	0.01891	71346	0.00874
411.863	0.000646567	411.863	0.00215			71347	0.01446	71347	0.02077	71347	0.00812
411.871	0.000708369	411.871	0.00218			71348	0.01417	71348	0.02275	71348	0.00774
411.88	0.000753004	411.88	0.00216			71349	0.0133	71349	0.02469	71349	0.00776
411.889	0.000769313	411.889	0.00206			71350	0.01205	71350	0.0264	71350	0.00819
411.898	0.000806009	411.898	0.00184			71351	0.01066	71351	0.0277	71351	0.00892
411.907	0.000904936	411.907	0.00164			71352	0.00937	71352	0.02839	71352	0.00967
411.916	0.00108	411.916	0.00157			71353	0.00829	71353	0.02841	71353	0.01005
411.925	0.00132	411.925	0.00167			71354	0.00746	71354	0.02769	71354	0.00986
411.933	0.00159	411.933	0.00184			71355	0.0068	71355	0.02632	71355	0.00925
411.942	0.00183	411.942	0.002			71356	0.00624	71356	0.02445	71356	0.00854
411.951	0.00195	411.951	0.0022			71357	0.00574	71357	0.02224	71357	0.00793
411.96	0.00195	411.96	0.00229			71358	0.00527	71358	0.01985	71358	0.00747
411.969	0.00187	411.969	0.00219			71359	0.00483	71359	0.01747	71359	0.00717
411.978	0.00177	411.978	0.00206			71360	0.00443	71360	0.01526	71360	0.00706
411.987	0.00168	411.987	0.00208			71361	0.00408	71361	0.01335	71361	0.00719
411.995	0.0017	411.995	0.00237			71362	0.00378	71362	0.01192	71362	0.00755
412.004	0.00183	412.004	0.00293			71363	0.00352	71363	0.01112	71363	0.00815
412.013	0.00203	412.013	0.00363			71364	0.0033	71364	0.01114	71364	0.00898
412.022	0.00228	412.022	0.00436			71365	0.00313	71365	0.01218	71365	0.01001
412.031	0.0025	412.031	0.00484			71366	0.00301	71366	0.01447	71366	0.01112
412.04	0.00265	412.04	0.00485			71367	0.00296	71367	0.01834	71367	0.0121
412.049	0.00264	412.049	0.00446			71368	0.00295	71368	0.02415	71368	0.01272
412.057	0.00245	412.057	0.00393			71369	0.00298	71369	0.03221	71369	0.01288
412.066	0.00213	412.066	0.00356			71370	0.00301	71370	0.04271	71370	0.01267
412.075	0.00175	412.075	0.00369			71371	0.003	71371	0.05549	71371	0.01224
412.084	0.00138	412.084	0.00433			71372	0.00294	71372	0.06988	71372	0.01176
412.093	0.00111	412.093	0.00546			71373	0.00285	71373	0.08473	71373	0.0113
412.102	0.000968026	412.102	0.00674			71374	0.00276	71374	0.09848	71374	0.01089
412.111	0.000932189	412.111	0.00767			71375	0.00273	71375	0.10943	71375	0.01047
412.12	0.000957082	412.12	0.00798			71376	0.00281	71376	0.11605	71376	0.00999
412.128	0.00103	412.128	0.00766			71377	0.00299	71377	0.11742	71377	0.00946
412.137	0.00112	412.137	0.00682			71378	0.00329	71378	0.11342	71378	0.00893
412.146	0.00123	412.146	0.0058			71379	0.00369	71379	0.10492	71379	0.00847
412.155	0.0014	412.155	0.00491			71380	0.0042	71380	0.0935	71380	0.00816
412.164	0.0016	412.164	0.00449			71381	0.00479	71381	0.08104	71381	0.00806
412.173	0.00183	412.173	0.00452			71382	0.00541	71382	0.06924	71382	0.00826
412.182	0.0021	412.182	0.00483			71383	0.00589	71383	0.05925	71383	0.00877
412.19	0.00237	412.19	0.00524			71384	0.00607	71384	0.05148	71384	0.00954
412.199	0.00267	412.199	0.00568			71385	0.00587	71385	0.04576	71385	0.01036
412.208	0.00298	412.208	0.00589			71386	0.00537	71386	0.04156	71386	0.01099
412.217	0.00326	412.217	0.00597			71387	0.00478	71387	0.03829	71387	0.01122
412.226	0.0035	412.226	0.00604			71388	0.00436	71388	0.03549	71388	0.01106
412.235	0.00366	412.235	0.00607			71389	0.00427	71389	0.03284	71389	0.01071
412.244	0.00382	412.244	0.00613			71390	0.00454	71390	0.03024	71390	0.01038
412.252	0.00402	412.252	0.00625			71391	0.00507	71391	0.02771	71391	0.01022
412.261	0.00423	412.261	0.00645			71392	0.00572	71392	0.02532	71392	0.01021
412.27	0.00452	412.27	0.0068			71393	0.00637	71393	0.02319	71393	0.01023
412.279	0.00481	412.279	0.00708			71394	0.00696	71394	0.02139	71394	0.01005
412.288	0.00498	412.288	0.00729			71395	0.0074	71395	0.01994	71395	0.0095
412.297	0.00494	412.297	0.00729			71396	0.00756	71396	0.01879	71396	0.00855
412.306	0.00467	412.306	0.0068			71397	0.00734	71397	0.01788	71397	0.0073
412.315	0.0042	412.315	0.00598			71398	0.00677	71398	0.01711	71398	0.00603
412.323	0.00359	412.323	0.00493			71399	0.00603	71399	0.01645	71399	0.00499
412.332	0.00288	412.332	0.00384			71400	0.00536	71400	0.0159	71400	0.00432
412.341	0.00219	412.341	0.00298			71401	0.00488	71401	0.0155	71401	0.00405
412.35	0.00158	412.35	0.00234			71402	0.00463	71402	0.01528	71402	0.00413
412.359	0.00109	412.359	0.00194			71403	0.00452	71403	0.01522	71403	0.00455
412.368	0.000727682	412.368	0.0017			71404	0.00449	71404	0.0153	71404	0.00536
412.377	0.000503433	412.377	0.00149			71405	0.00454	71405	0.01545	71405	0.0066
412.385	0.000391631	412.385	0.00133			71406	0.0047	71406	0.01566	71406	0.00819
412.394	0.000372103	412.394	0.00118			71407	0.00505	71407	0.01596	71407	0.00985
412.403	0.000400858	412.403	0.00105			71408	0.00563	71408	0.01638	71408	0.01112
412.412	0.000458798	412.412	0.00106			71409	0.00645	71409	0.01693	71409	0.01168
412.421	0.000548283	412.421	0.00116			71410	0.00744	71410	0.01762	71410	0.01148
412.43	0.000648498	412.43	0.00132			71411	0.00849	71411	0.01841	71411	0.01076
412.439	0.000726824	412.439	0.00155			71412	0.00944	71412	0.01925	71412	0.00988
412.447	0.000777468	412.447	0.00172			71413	0.01015	71413	0.02014	71413	0.00912
412.456	0.000777039	412.456	0.00183			71414	0.01058	71414	0.02109	71414	0.00864
412.465	0.000724893	412.465	0.0018			71415	0.01077	71415	0.0222	71415	0.00844
412.474	0.000637768	412.474	0.00163			71416	0.01085	71416	0.02353	71416	0.00841
412.483	0.000573605	412.483	0.00136			71417	0.01096	71417	0.02519	71417	0.00838
412.492	0.000550215	412.492	0.00107			71418	0.01117	71418	0.02713	71418	0.00823
412.501	0.000582189	412.501	0.000837912			71419	0.01153	71419	0.02927	71419	0.00802
412.51	0.000622747	412.51	0.000691758			71420	0.01208	71420	0.03141	71420	0.0079
412.518	0.000695494	412.518	0.000601648			71421	0.01285	71421	0.03337	71421	0.00797
412.527	0.000772747	412.527	0.000592308			71422	0.01388	71422	0.03501	71422	0.0082
412.536	0.000815665	412.536	0.000614835			71423	0.01511	71423	0.03626	71423	0.00843
412.545	0.000837124	412.545	0.000607692			71424	0.01636	71424	0.03706	71424	0.00852
412.554	0.000863305	412.554	0.000565385			71425	0.01737	71425	0.03739	71425	0.00843
412.563	0.000878541	412.563	0.000528516			71426	0.01785	71426	0.03738	71426	0.00827
412.572	0.00087382	412.572	0.000529725			71427	0.01766	71427	0.03721	71427	0.00821
412.58	0.000808798	412.58	0.000554396			71428	0.01676	71428	0.03725	71428	0.0084
412.589	0.000766953	412.589	0.00062967			71429	0.01527	71429	0.03789	71429	0.00892
412.598	0.000782403	412.598	0.000797253			71430	0.0134	71430	0.03958	71430	0.00973
412.607	0.000844206	412.607	0.00103			71431	0.01138	71431	0.04266	71431	0.01074
412.616	0.000963519	412.616	0.00128			71432	0.00944	71432	0.04731	71432	0.01169
412.625	0.00109	412.625	0.00157			71433	0.00772	71433	0.05337	71433	0.01228
412.634	0.00116	412.634	0.00185			71434	0.00628	71434	0.06022	71434	0.01226
412.642	0.00111	412.642	0.00209			71435	0.00515	71435	0.06686	71435	0.0116
412.651	0.000949785	412.651	0.00218			71436	0.00431	71436	0.0722	71436	0.01123
412.66	0.000752146	412.66	0.00216			71437	0.00371	71437	0.07542	71437	0.01114
412.669	0.000578755	412.669	0.00203			71438	0.00331	71438	0.07643	71438	0.00999
412.678	0.000467382	412.678	0.00181			71439	0.00307	71439	0.07573	71439	0.00853
412.687	0.000472747	412.687	0.00155			71440	0.00294	71440	0.07424	71440	0.00795
412.696	0.000567811	412.696	0.00138			71441	0.00291	71441	0.07267	71441	0.00822
412.705	0.000709013	412.705	0.00132			71442	0.00293	71442	0.07141	71442	0.0092
412.714	0.000844635	412.714	0.00136			71443	0.00299	71443	0.07049	71443	0.01052
412.722	0.000957511	412.722	0.00141			71444	0.00305	71444	0.06979	71444	0.01166
412.731	0.000990773	412.731	0.00144			71445	0.00307	71445	0.06923	71445	0.01219
412.74	0.000930687	412.74	0.00139			71446	0.00303	71446	0.0687	71446	0.01204
412.749	0.000840987	412.749	0.00131			71447	0.00297	71447	0.06799	71447	0.01147
412.758	0.000835193	412.758	0.00135			71448	0.00291	71448	0.06675	71448	0.01085
412.767	0.000941202	412.767	0.00153			71449	0.00295	71449	0.06455	71449	0.01036
412.776	0.00115	412.776	0.00191			71450	0.00319	71450	0.06112	71450	0.01004
412.784	0.0014	412.784	0.00238			71451	0.00375	71451	0.05649	71451	0.00978
412.793	0.00154	412.793	0.00275			71452	0.00471	71452	0.05098	71452	0.00952
412.802	0.00154	412.802	0.00294			71453	0.00612	71453	0.04513	71453	0.00919
412.811	0.00142	412.811	0.00285			71454	0.0079	71454	0.03959	71454	0.00882
412.82	0.00128	412.82	0.00262			71455	0.00988	71455	0.03485	71455	0.00843
412.829	0.00124	412.829	0.00248			71456	0.01178	71456	0.03123	71456	0.00808
412.838	0.00131	412.838	0.0024			71457	0.01338	71457	0.02884	71457	0.00777
412.846	0.00146	412.846	0.00244			71458	0.01453	71458	0.02766	71458	0.00747
412.855	0.00159	412.855	0.00252			71459	0.01523	71459	0.02756	71459	0.00714
412.864	0.00154	412.864	0.0025			71460	0.01562	71460	0.02839	71460	0.00676
412.873	0.00144	412.873	0.00241			71461	0.01589	71461	0.02994	71461	0.00636
412.882	0.00132	412.882	0.00219			71462	0.01621	71462	0.03198	71462	0.00605
412.891	0.00122	412.891	0.00201			71463	0.01668	71463	0.03423	71463	0.0059
412.9	0.00116	412.9	0.00197			71464	0.01732	71464	0.03644	71464	0.00598
412.909	0.00116	412.909	0.002			71465	0.0181	71465	0.03833	71465	0.00631
412.918	0.00119	412.918	0.0021			71466	0.01893	71466	0.03976	71466	0.00687
412.926	0.0012	412.926	0.00226			71467	0.01975	71467	0.04062	71467	0.00759
412.935	0.00124	412.935	0.00242			71468	0.02049	71468	0.04091	71468	0.00843
412.944	0.00144	412.944	0.00256			71469	0.02112	71469	0.04075	71469	0.00933
412.953	0.00184	412.953	0.00258			71470	0.02159	71470	0.04026	71470	0.01024
412.962	0.00243	412.962	0.00261			71471	0.02183	71471	0.03958	71471	0.01112
412.971	0.00317	412.971	0.00264			71472	0.02176	71472	0.03887	71472	0.01193
412.98	0.00396	412.98	0.00262			71473	0.02137	71473	0.03826	71473	0.01265
412.988	0.00464	412.988	0.00267			71474	0.02064	71474	0.03792	71474	0.01325
412.997	0.00511	412.997	0.00282			71475	0.01961	71475	0.03794	71475	0.01376
413.006	0.00535	413.006	0.00303			71476	0.01836	71476	0.03847	71476	0.01413
413.015	0.00535	413.015	0.00318			71477	0.01697	71477	0.03964	71477	0.01438
413.024	0.00511	413.024	0.00324			71478	0.01552	71478	0.04156	71478	0.01451
413.033	0.0047	413.033	0.00324			71479	0.0141	71479	0.04431	71479	0.01453
413.042	0.00421	413.042	0.00315			71480	0.01275	71480	0.04784	71480	0.01448
413.051	0.00368	413.051	0.00305			71481	0.01149	71481	0.05202	71481	0.01432
413.059	0.00315	413.059	0.00313			71482	0.01036	71482	0.05653	71482	0.01398
413.068	0.00268	413.068	0.00348			71483	0.00934	71483	0.06085	71483	0.01342
413.077	0.0023	413.077	0.00408			71484	0.00844	71484	0.06432	71484	0.01269
413.086	0.00203	413.086	0.00476			71485	0.00766	71485	0.06621	71485	0.0119
413.095	0.00184	413.095	0.00554			71486	0.00701	71486	0.06599	71486	0.01125
413.104	0.0017	413.104	0.00612			71487	0.00649	71487	0.06348	71487	0.01082
413.113	0.00158	413.113	0.00638			71488	0.0061	71488	0.059	71488	0.01059
413.122	0.00151	413.122	0.00631			71489	0.00585	71489	0.05319	71489	0.01036
413.13	0.00146	413.13	0.00595			71490	0.00574	71490	0.04688	71490	0.00991
413.139	0.0015	413.139	0.00556			71491	0.00577	71491	0.04077	71491	0.00917
413.148	0.0017	413.148	0.0053			71492	0.00592	71492	0.03536	71492	0.00825
413.157	0.00214	413.157	0.00537			71493	0.00616	71493	0.0309	71493	0.00738
413.166	0.00278	413.166	0.0061			71494	0.00648	71494	0.02739	71494	0.00672
413.175	0.0035	413.175	0.0072			71495	0.00681	71495	0.02474	71495	0.0063
413.184	0.00415	413.184	0.00841			71496	0.00712	71496	0.02275	71496	0.00609
413.192	0.00462	413.192	0.00943			71497	0.00736	71497	0.02125	71497	0.00603
413.201	0.00486	413.201	0.00996			71498	0.0075	71498	0.02014	71498	0.00606
413.21	0.00494	413.21	0.01			71499	0.00753	71499	0.0194	71499	0.00613
413.219	0.00495	413.219	0.00959			71500	0.00745	71500	0.01909	71500	0.00624
413.228	0.00508	413.228	0.00904			71501	0.00728	71501	0.01932	71501	0.00641
413.237	0.00563	413.237	0.00904			71502	0.00703	71502	0.02019	71502	0.00674
413.246	0.00682	413.246	0.01032			71503	0.00673	71503	0.0217	71503	0.00729
413.255	0.00859	413.255	0.01355			71504	0.00639	71504	0.02379	71504	0.00807
413.264	0.01085	413.264	0.01897			71505	0.00603	71505	0.02638	71505	0.009
413.272	0.01325	413.272	0.02573			71506	0.00566	71506	0.02933	71506	0.00993
413.281	0.01513	413.281	0.03229			71507	0.0053	71507	0.03263	71507	0.01062
413.29	0.01574	413.29	0.03663			71508	0.00496	71508	0.03626	71508	0.01089
413.299	0.01482	413.299	0.03698			71509	0.00467	71509	0.04024	71509	0.0107
413.308	0.01268	413.308	0.03299			71510	0.00444	71510	0.04449	71510	0.01012
413.317	0.0098	413.317	0.02594			71511	0.00428	71511	0.04878	71511	0.00937
413.326	0.00681	413.326	0.01791			71512	0.00421	71512	0.05272	71512	0.00868
413.334	0.00438	413.334	0.01092			71513	0.00424	71513	0.05585	71513	0.0082
413.343	0.00275	413.343	0.00599			71514	0.00438	71514	0.05778	71514	0.00803
413.352	0.00185	413.352	0.00338			71515	0.00465	71515	0.05834	71515	0.00825
413.361	0.00136	413.361	0.00249			71516	0.00507	71516	0.05767	71516	0.00889
413.37	0.0011	413.37	0.00229			71517	0.00564	71517	0.05614	71517	0.00996
413.379	0.00098133	413.379	0.0022			71518	0.00637	71518	0.05424	71518	0.01136
413.388	0.000874464	413.388	0.00211			71519	0.0073	71519	0.05237	71519	0.01293
413.397	0.000767811	413.397	0.002			71520	0.00841	71520	0.0508	71520	0.01445
413.406	0.000669099	413.406	0.00189			71521	0.00972	71521	0.0496	71521	0.01569
413.414	0.000547854	413.414	0.00174			71522	0.01122	71522	0.04874	71522	0.0165
413.423	0.000438627	413.423	0.0016			71523	0.01291	71523	0.04806	71523	0.01682
413.432	0.00037382	413.432	0.00151			71524	0.01475	71524	0.04747	71524	0.01664
413.441	0.000371888	413.441	0.00139			71525	0.01669	71525	0.04689	71525	0.01601
413.45	0.000441845	413.45	0.00122			71526	0.01864	71526	0.04634	71526	0.01502
413.459	0.000565236	413.459	0.00112			71527	0.02051	71527	0.04587	71527	0.01375
413.468	0.000679399	413.468	0.001			71528	0.02214	71528	0.04557	71528	0.01235
413.476	0.000756652	413.476	0.00086978			71529	0.02341	71529	0.04548	71529	0.01097
413.485	0.000767382	413.485	0.000790659			71530	0.02425	71530	0.0456	71530	0.00972
413.494	0.000725322	413.494	0.000716484			71531	0.02466	71531	0.0459	71531	0.00866
413.503	0.000680901	413.503	0.000671978			71532	0.02466	71532	0.04631	71532	0.00777
413.512	0.000636481	413.512	0.000641758			71533	0.02436	71533	0.04676	71533	0.007
413.521	0.000626824	413.521	0.00067033			71534	0.02383	71534	0.04729	71534	0.00637
413.53	0.000671245	413.53	0.000808791			71535	0.02315	71535	0.04811	71535	0.00588
413.539	0.000701717	413.539	0.00101			71536	0.02234	71536	0.04967	71536	0.00557
413.548	0.000750644	413.548	0.00133			71537	0.02141	71537	0.05254	71537	0.00542
413.556	0.000859871	413.556	0.00176			71538	0.02036	71538	0.05738	71538	0.00541
413.565	0.000992704	413.565	0.00211			71539	0.01917	71539	0.06443	71539	0.0055
413.574	0.00115	413.574	0.00238			71540	0.01783	71540	0.07335	71540	0.0057
413.583	0.00132	413.583	0.00259			71541	0.01637	71541	0.08287	71541	0.00599
413.592	0.00147	413.592	0.00265			71542	0.0148	71542	0.09103	71542	0.00639
413.601	0.00156	413.601	0.0025			71543	0.01317	71543	0.09578	71543	0.00694
413.61	0.00151	413.61	0.0022			71544	0.01156	71544	0.09582	71544	0.00765
413.619	0.00138	413.619	0.00186			71545	0.01003	71545	0.09102	71545	0.00847
413.627	0.00126	413.627	0.00154			71546	0.00866	71546	0.08238	71546	0.00931
413.636	0.00107	413.636	0.00121			71547	0.00749	71547	0.07152	71547	0.01005
413.645	0.00089721	413.645	0.00103			71548	0.00654	71548	0.06005	71548	0.01059
413.654	0.000756223	413.654	0.000984066			71549	0.00581	71549	0.04923	71549	0.01094
413.663	0.000648927	413.663	0.000984615			71550	0.00527	71550	0.03982	71550	0.01119
413.672	0.000579399	413.672	0.001			71551	0.00488	71551	0.03216	71551	0.01141
413.681	0.000552361	413.681	0.00102			71552	0.0046	71552	0.02627	71552	0.01162
413.69	0.000582618	413.69	0.00101			71553	0.00441	71553	0.02194	71553	0.01171
413.699	0.000668026	413.699	0.000979121			71554	0.00428	71554	0.01889	71554	0.01163
413.707	0.000727468	413.707	0.000934066			71555	0.00418	71555	0.0168	71555	0.01147
413.716	0.000790773	413.716	0.000967033			71556	0.00412	71556	0.01545	71556	0.01144
413.725	0.000816094	413.725	0.000972527			71557	0.00408	71557	0.01467	71557	0.01169
413.734	0.00081824	413.734	0.00102			71558	0.00408	71558	0.01436	71558	0.01216
413.743	0.000842489	413.743	0.00121			71559	0.00411	71559	0.01446	71559	0.01267
413.752	0.000909013	413.752	0.00149			71560	0.00418	71560	0.01488	71560	0.013
413.761	0.00099206	413.761	0.00174			71561	0.00429	71561	0.01551	71561	0.01289
413.769	0.00109	413.769	0.00206			71562	0.00446	71562	0.0162	71562	0.01228
413.778	0.00116	413.778	0.00243			71563	0.00469	71563	0.01676	71563	0.01137
413.787	0.0012	413.787	0.0028			71564	0.00495	71564	0.01713	71564	0.01058
413.796	0.00118	413.796	0.003			71565	0.00523	71565	0.01735	71565	0.01026
413.805	0.00111	413.805	0.0031			71566	0.00549	71566	0.01758	71566	0.01059
413.814	0.00103	413.814	0.00306			71567	0.00571	71567	0.01802	71567	0.01146
413.823	0.000928112	413.823	0.00287			71568	0.00584	71568	0.01887	71568	0.01254
413.832	0.000829828	413.832	0.00243			71569	0.00586	71569	0.02021	71569	0.01342
413.841	0.000761588	413.841	0.00199			71570	0.00577	71570	0.02204	71570	0.0137
413.849	0.000726395	413.849	0.00164			71571	0.00559	71571	0.02427	71571	0.0132
413.858	0.000700858	413.858	0.00142			71572	0.00537	71572	0.02675	71572	0.01204
413.867	0.000698498	413.867	0.0013			71573	0.00513	71573	0.02937	71573	0.01055
413.876	0.000737768	413.876	0.00131			71574	0.00493	71574	0.03203	71574	0.00906
413.885	0.000830687	413.885	0.00143			71575	0.00477	71575	0.03469	71575	0.00782
413.894	0.000946352	413.894	0.0017			71576	0.00469	71576	0.0373	71576	0.00692
413.903	0.00109	413.903	0.00202			71577	0.00468	71577	0.03982	71577	0.00636
413.912	0.00126	413.912	0.0024			71578	0.00474	71578	0.04213	71578	0.00605
413.921	0.00143	413.921	0.00276			71579	0.00486	71579	0.04414	71579	0.00589
413.929	0.00152	413.929	0.00299			71580	0.00502	71580	0.04567	71580	0.00582
413.938	0.00159	413.938	0.00304			71581	0.00522	71581	0.04665	71581	0.00586
413.947	0.0017	413.947	0.00294			71582	0.00544	71582	0.04702	71582	0.00611
413.956	0.00191	413.956	0.00278			71583	0.00568	71583	0.04685	71583	0.00664
413.965	0.00216	413.965	0.00272			71584	0.00597	71584	0.04625	71584	0.00742
413.974	0.00246	413.974	0.00274			71585	0.00633	71585	0.04535	71585	0.00825
413.983	0.00278	413.983	0.00275			71586	0.00679	71586	0.04427	71586	0.00887
413.991	0.00305	413.991	0.00278			71587	0.0074	71587	0.04302	71587	0.00918
414	0.00311	414	0.00286			71588	0.00821	71588	0.04161	71588	0.00925
414.009	0.00299	414.009	0.00302			71589	0.00927	71589	0.04001	71589	0.00924
414.018	0.00272	414.018	0.00323			71590	0.01061	71590	0.03832	71590	0.00929
414.027	0.00239	414.027	0.00347			71591	0.0122	71591	0.03668	71591	0.00951
414.036	0.00204	414.036	0.00367			71592	0.01398	71592	0.03544	71592	0.01001
414.045	0.00178	414.045	0.00367			71593	0.01582	71593	0.03505	71593	0.01089
414.054	0.00165	414.054	0.00346			71594	0.01753	71594	0.03608	71594	0.01213
414.063	0.00163	414.063	0.00328			71595	0.0189	71595	0.03898	71595	0.01357
414.072	0.00162	414.072	0.00326			71596	0.01976	71596	0.04382	71596	0.01487
414.08	0.00158	414.08	0.00344			71597	0.02003	71597	0.04978	71597	0.01556
414.089	0.00148	414.089	0.00382			71598	0.01973	71598	0.05527	71598	0.01532
414.098	0.00137	414.098	0.00429			71599	0.01895	71599	0.05848	71599	0.01418
414.107	0.00129	414.107	0.00456			71600	0.01783	71600	0.05838	71600	0.01253
414.116	0.00126	414.116	0.00449			71601	0.01652	71601	0.05524	71601	0.01085
414.125	0.00128	414.125	0.00416			71602	0.01511	71602	0.05032	71602	0.00949
414.134	0.00135	414.134	0.00376			71603	0.01368	71603	0.04506	71603	0.00859
414.142	0.00143	414.142	0.00331			71604	0.01227	71604	0.04049	71604	0.00814
414.151	0.00151	414.151	0.00298			71605	0.01092	71605	0.03713	71605	0.00814
414.16	0.00162	414.16	0.00296			71606	0.00966	71606	0.03515	71606	0.00849
414.169	0.00173	414.169	0.00314			71607	0.0085	71607	0.03443	71607	0.00902
414.178	0.00184	414.178	0.00335			71608	0.00746	71608	0.03478	71608	0.0095
414.187	0.00199	414.187	0.00363			71609	0.00655	71609	0.0358	71609	0.00984
414.196	0.0022	414.196	0.00406			71610	0.00577	71610	0.03698	71610	0.0101
414.205	0.00251	414.205	0.00459			71611	0.00512	71611	0.03784	71611	0.01043
414.214	0.00286	414.214	0.00512			71612	0.00457	71612	0.03799	71612	0.01094
414.223	0.00324	414.223	0.00568			71613	0.00413	71613	0.03728	71613	0.01156
414.231	0.00362	414.231	0.00621			71614	0.00379	71614	0.03577	71614	0.01206
414.24	0.00391	414.24	0.00652			71615	0.00352	71615	0.03373	71615	0.01215
414.249	0.00421	414.249	0.00679			71616	0.00331	71616	0.03141	71616	0.01168
414.258	0.00461	414.258	0.00751			71617	0.00316	71617	0.02898	71617	0.01074
414.267	0.00514	414.267	0.0088			71618	0.00305	71618	0.02654	71618	0.00961
414.276	0.00574	414.276	0.01052			71619	0.00297	71619	0.02407	71619	0.00856
414.285	0.00621	414.285	0.0123			71620	0.00292	71620	0.02162	71620	0.0078
414.294	0.00638	414.294	0.01357			71621	0.00289	71621	0.01923	71621	0.00739
414.303	0.0061	414.303	0.01371			71622	0.00288	71622	0.01703	71622	0.00728
414.311	0.00535	414.311	0.01238			71623	0.00291	71623	0.01514	71623	0.00736
414.32	0.00435	414.32	0.01002			71624	0.00297	71624	0.01368	71624	0.00747
414.329	0.0033	414.329	0.00741			71625	0.00308	71625	0.01271	71625	0.00745
414.338	0.00241	414.338	0.005			71626	0.00325	71626	0.01223	71626	0.00728
414.347	0.00177	414.347	0.00317			71627	0.00351	71627	0.0122	71627	0.00707
414.356	0.00134	414.356	0.00204			71628	0.00383	71628	0.01254	71628	0.007
414.365	0.00109	414.365	0.00149			71629	0.00423	71629	0.01314	71629	0.00714
414.374	0.00091867	414.374	0.00127			71630	0.00465	71630	0.01389	71630	0.00743
414.382	0.000767167	414.382	0.00113			71631	0.00506	71631	0.0147	71631	0.00769
414.391	0.000643133	414.391	0.00107			71632	0.00541	71632	0.01551	71632	0.00776
414.4	0.000554506	414.4	0.00113			71633	0.00567	71633	0.01629	71633	0.00759
414.409	0.000539056	414.409	0.00117			71634	0.00584	71634	0.01699	71634	0.00724
414.418	0.000560515	414.418	0.00118			71635	0.00594	71635	0.01763	71635	0.00684
414.427	0.000606438	414.427	0.00113			71636	0.00602	71636	0.01824	71636	0.00653
414.436	0.000656652	414.436	0.00104			71637	0.00613	71637	0.01882	71637	0.0064
414.445	0.000669742	414.445	0.000960989			71638	0.00628	71638	0.01942	71638	0.00653
414.454	0.000651288	414.454	0.000893407			71639	0.00648	71639	0.0201	71639	0.00688
414.462	0.00060515	414.462	0.00086044			71640	0.0067	71640	0.02093	71640	0.00738
414.471	0.000570815	414.471	0.000882967			71641	0.00689	71641	0.02195	71641	0.00793
414.48	0.000571459	414.48	0.000912088			71642	0.00704	71642	0.02328	71642	0.00849
414.489	0.000600215	414.489	0.000967033			71643	0.00714	71643	0.02491	71643	0.00905
414.498	0.000650429	414.498	0.00101			71644	0.00719	71644	0.02681	71644	0.0096
414.507	0.000674249	414.507	0.00102			71645	0.00723	71645	0.02889	71645	0.01009
414.516	0.000662232	414.516	0.00102			71646	0.00732	71646	0.03095	71646	0.01046
414.525	0.000628326	414.525	0.00103			71647	0.00751	71647	0.03281	71647	0.0107
414.534	0.000559871	414.534	0.00101			71648	0.00786	71648	0.03433	71648	0.01085
414.542	0.000486695	414.542	0.000973626			71649	0.00844	71649	0.03549	71649	0.01103
414.551	0.00041309	414.551	0.000918681			71650	0.00931	71650	0.03643	71650	0.01132
414.56	0.000392275	414.56	0.000918681			71651	0.01045	71651	0.03747	71651	0.01176
414.569	0.000420172	414.569	0.000901648			71652	0.01178	71652	0.03907	71652	0.01234
414.578	0.000486052	414.578	0.000853297			71653	0.01308	71653	0.04186	71653	0.01298
414.587	0.000590129	414.587	0.000849451			71654	0.01409	71654	0.0464	71654	0.01361
414.596	0.000711159	414.596	0.000941758			71655	0.01458	71655	0.05301	71655	0.01421
414.605	0.000810515	414.605	0.00106			71656	0.01448	71656	0.06123	71656	0.01477
414.613	0.00086309	414.613	0.00116			71657	0.01388	71657	0.06952	71657	0.01523
414.623	0.000821888	414.623	0.00124			71658	0.01302	71658	0.07553	71658	0.01536
414.631	0.000746567	414.631	0.00127			71659	0.01215	71659	0.07706	71659	0.01492
414.64	0.000630472	414.64	0.00116			71660	0.01145	71660	0.07346	71660	0.01387
414.649	0.000521888	414.649	0.000913187			71661	0.01102	71661	0.06591	71661	0.01248
414.658	0.000435193	414.658	0.000708791			71662	0.01084	71662	0.05679	71662	0.01117
414.667	0.000404292	414.667	0.000640659			71663	0.01084	71663	0.04826	71663	0.01012
414.676	0.000399571	414.676	0.000685165			71664	0.01093	71664	0.0415	71664	0.00936
414.685	0.000408155	414.685	0.000877473			71665	0.01103	71665	0.03658	71665	0.00883
414.693	0.00040515	414.693	0.00118			71666	0.01107	71666	0.03296	71666	0.00853
414.702	0.00041867	414.702	0.00152			71667	0.01103	71667	0.03005	71667	0.00842
414.711	0.000464378	414.711	0.00183			71668	0.0109	71668	0.02752	71668	0.00844
414.72	0.000553219	414.72	0.00202			71669	0.01069	71669	0.02523	71669	0.00847
414.729	0.000649142	414.729	0.00213			71670	0.01043	71670	0.02321	71670	0.00839
414.738	0.00078133	414.738	0.00214			71671	0.01014	71671	0.02153	71671	0.00816
414.747	0.00091309	414.747	0.00204			71672	0.00982	71672	0.02027	71672	0.00778
414.756	0.00103	414.756	0.00192			71673	0.00949	71673	0.01942	71673	0.00736
414.765	0.0011	414.765	0.00178			71674	0.00915	71674	0.01898	71674	0.00706
414.774	0.0011	414.774	0.00172			71675	0.00879	71675	0.01887	71675	0.00706
414.783	0.00108	414.783	0.00176			71676	0.0084	71676	0.01896	71676	0.00745
414.791	0.00101	414.791	0.00187			71677	0.008	71677	0.0191	71677	0.00819
414.8	0.000871245	414.8	0.00198			71678	0.00759	71678	0.01918	71678	0.00907
414.809	0.000770601	414.809	0.00207			71679	0.00717	71679	0.0191	71679	0.00972
414.818	0.000724464	414.818	0.00213			71680	0.00677	71680	0.01887	71680	0.00979
414.827	0.000740773	414.827	0.00217			71681	0.00639	71681	0.0185	71681	0.00919
414.836	0.000766953	414.836	0.00215			71682	0.00605	71682	0.0181	71682	0.00818
414.845	0.000787339	414.845	0.00222			71683	0.00577	71683	0.01779	71683	0.0071
414.854	0.000831545	414.854	0.00237			71684	0.00556	71684	0.01772	71684	0.00623
414.863	0.000851073	414.863	0.00258			71685	0.00542	71685	0.01801	71685	0.00568
414.871	0.000822532	414.871	0.00274			71686	0.00534	71686	0.01871	71686	0.00546
414.88	0.000787339	414.88	0.00288			71687	0.00531	71687	0.01987	71687	0.0055
414.889	0.000778755	414.889	0.003			71688	0.00532	71688	0.02149	71688	0.00573
414.898	0.000825107	414.898	0.00307			71689	0.00537	71689	0.02348	71689	0.00614
414.907	0.000885622	414.907	0.00303			71690	0.00543	71690	0.02573	71690	0.00673
414.916	0.000995064	414.916	0.00299			71691	0.00551	71691	0.02805	71691	0.00752
414.925	0.00116	414.925	0.00292			71692	0.00559	71692	0.03024	71692	0.00851
414.934	0.00137	414.934	0.00274			71693	0.00565	71693	0.03207	71693	0.0096
414.942	0.00151	414.942	0.00245			71694	0.0057	71694	0.03335	71694	0.01065
414.951	0.00163	414.951	0.00222			71695	0.00573	71695	0.03396	71695	0.01153
414.96	0.00184	414.96	0.00215			71696	0.00574	71696	0.03384	71696	0.01222
414.969	0.0022	414.969	0.0023			71697	0.00577	71697	0.03305	71697	0.01282
414.978	0.00268	414.978	0.00262			71698	0.00582	71698	0.03168	71698	0.01336
414.987	0.00328	414.987	0.00312			71699	0.00591	71699	0.02999	71699	0.0137
414.996	0.00385	414.996	0.00365			71700	0.00602	71700	0.02816	71700	0.01356
415.005	0.00426	415.005	0.00403			71701	0.00615	71701	0.02641	71701	0.01282
415.014	0.00431	415.014	0.00412			71702	0.00625	71702	0.02492	71702	0.01159
415.023	0.00413	415.023	0.00405			71703	0.00631	71703	0.02377	71703	0.01023
415.031	0.00382	415.031	0.00392			71704	0.00632	71704	0.02292	71704	0.00902
415.04	0.0035	415.04	0.00387			71705	0.00632	71705	0.02234	71705	0.00814
415.049	0.00327	415.049	0.00404			71706	0.00631	71706	0.0219	71706	0.00761
415.058	0.0032	415.058	0.0045			71707	0.00633	71707	0.0215	71707	0.00739
415.067	0.00316	415.067	0.00515			71708	0.00641	71708	0.02108	71708	0.00739
415.076	0.00303	415.076	0.00569			71709	0.00655	71709	0.0206	71709	0.00753
415.085	0.00277	415.085	0.0059			71710	0.00675	71710	0.0201	71710	0.00773
415.094	0.0025	415.094	0.0058			71711	0.00699	71711	0.0197	71711	0.00794
415.103	0.0022	415.103	0.00539			71712	0.00724	71712	0.01959	71712	0.00824
415.111	0.00195	415.111	0.00474			71713	0.00746	71713	0.02005	71713	0.00879
415.12	0.00182	415.12	0.00419			71714	0.00762	71714	0.02154	71714	0.00982
415.129	0.00181	415.129	0.00382			71715	0.00769	71715	0.02467	71715	0.01132
415.138	0.00188	415.138	0.00373			71716	0.00766	71716	0.03021	71716	0.01288
415.147	0.002	415.147	0.00388			71717	0.00755	71717	0.03902	71717	0.01376
415.156	0.00217	415.156	0.00417			71718	0.00739	71718	0.05149	71718	0.01344
415.165	0.00237	415.165	0.00464			71719	0.00723	71719	0.06675	71719	0.0121
415.174	0.00256	415.174	0.00498			71720	0.00711	71720	0.08221	71720	0.0104
415.183	0.00273	415.183	0.00523			71721	0.00707	71721	0.09411	71721	0.00895
415.192	0.00286	415.192	0.00551			71722	0.00715	71722	0.09904	71722	0.00803
415.2	0.00306	415.2	0.0057			71723	0.00736	71723	0.09578	71723	0.00759
415.209	0.00344	415.209	0.0062			71724	0.00769	71724	0.08589	71724	0.0075
415.218	0.00422	415.218	0.00735			71725	0.00813	71725	0.07257	71725	0.00761
415.227	0.00546	415.227	0.00932			71726	0.00862	71726	0.059	71726	0.00783
415.236	0.00709	415.236	0.01216			71727	0.00912	71727	0.04708	71727	0.00813
415.245	0.00882	415.245	0.01531			71728	0.00956	71728	0.03751	71728	0.00847
415.254	0.01025	415.254	0.0182			71729	0.00991	71729	0.03019	71729	0.00885
415.263	0.01106	415.263	0.02018			71730	0.01012	71730	0.02485	71730	0.00921
415.272	0.0113	415.272	0.02088			71731	0.0102	71731	0.02109	71731	0.00952
415.281	0.01116	415.281	0.02071			71732	0.01016	71732	0.01862	71732	0.00975
415.289	0.01099	415.289	0.02009			71733	0.01004	71733	0.01711	71733	0.00988
415.298	0.01095	415.298	0.01948			71734	0.00984	71734	0.01632	71734	0.00986
415.307	0.01099	415.307	0.01898			71735	0.00959	71735	0.01607	71735	0.00962
415.316	0.01069	415.316	0.01819			71736	0.00929	71736	0.01622	71736	0.00907
415.325	0.00967	415.325	0.01655			71737	0.00896	71737	0.01668	71737	0.00824
415.334	0.00794	415.334	0.01387			71738	0.0086	71738	0.01734	71738	0.00728
415.343	0.00589	415.343	0.01049			71739	0.00824	71739	0.0181	71739	0.00644
415.352	0.00385	415.352	0.00712			71740	0.00792	71740	0.01882	71740	0.00592
415.361	0.00226	415.361	0.00427			71741	0.00764	71741	0.01942	71741	0.00575
415.37	0.00131	415.37	0.00237			71742	0.00743	71742	0.01985	71742	0.00588
415.378	0.000931974	415.378	0.00133			71743	0.0073	71743	0.02006	71743	0.00619
415.387	0.000801931	415.387	0.000928571			71744	0.00723	71744	0.02008	71744	0.00657
415.396	0.000717167	415.396	0.000779121			71745	0.00719	71745	0.01994	71745	0.0069
415.405	0.000656867	415.405	0.000706593			71746	0.00717	71746	0.01967	71746	0.00713
415.414	0.000627039	415.414	0.000687912			71747	0.00715	71747	0.01934	71747	0.00725
415.423	0.000573391	415.423	0.000743407			71748	0.0071	71748	0.01904	71748	0.00734
415.432	0.000530901	415.432	0.000828022			71749	0.00703	71749	0.01879	71749	0.00748
415.441	0.000503004	415.441	0.000880769			71750	0.00695	71750	0.01865	71750	0.00779
415.45	0.000470601	415.45	0.000845055			71751	0.00688	71751	0.0187	71751	0.00835
415.458	0.000427039	415.458	0.000810989			71752	0.00682	71752	0.01897	71752	0.00924
415.467	0.000393133	415.467	0.000804945			71753	0.00679	71753	0.01954	71753	0.01035
415.476	0.000398069	415.476	0.00083022			71754	0.00678	71754	0.02046	71754	0.01139
415.485	0.00041867	415.485	0.000864835			71755	0.00677	71755	0.02177	71755	0.01189
415.494	0.000443133	415.494	0.000949451			71756	0.00674	71756	0.02353	71756	0.01158
415.503	0.000448069	415.503	0.00106			71757	0.00668	71757	0.02571	71757	0.01051
415.512	0.000439485	415.512	0.00108			71758	0.00655	71758	0.02825	71758	0.0091
415.521	0.000434549	415.521	0.00104			71759	0.00636	71759	0.03102	71759	0.00775
415.53	0.000437554	415.53	0.001			71760	0.0061	71760	0.03379	71760	0.00672
415.538	0.000436481	415.538	0.000958242			71761	0.00582	71761	0.0363	71761	0.00608
415.547	0.000455365	415.547	0.000921429			71762	0.00554	71762	0.03817	71762	0.00585
415.556	0.000480043	415.556	0.00083956			71763	0.0053	71763	0.03913	71763	0.006
415.565	0.000501073	415.565	0.000791758			71764	0.00515	71764	0.03893	71764	0.0065
415.574	0.00052618	415.574	0.000776374			71765	0.00508	71765	0.0376	71765	0.00731
415.583	0.000605794	415.583	0.000792857			71766	0.0051	71766	0.03532	71766	0.00836
415.592	0.000722961	415.592	0.000896703			71767	0.00517	71767	0.03248	71767	0.00953
415.601	0.000843562	415.601	0.00107			71768	0.00528	71768	0.02952	71768	0.01063
415.61	0.000945279	415.61	0.00127			71769	0.0054	71769	0.02689	71769	0.0115
415.619	0.00102	415.619	0.00142			71770	0.00552	71770	0.02488	71770	0.012
415.627	0.00101	415.627	0.0014			71771	0.00563	71771	0.02377	71771	0.01209
415.636	0.000899356	415.636	0.00123			71772	0.00573	71772	0.02373	71772	0.01188
415.645	0.000755794	415.645	0.000978571			71773	0.00585	71773	0.02494	71773	0.01152
415.654	0.000628326	415.654	0.000758242			71774	0.00597	71774	0.02766	71774	0.01118
415.663	0.000508584	415.663	0.000619231			71775	0.00611	71775	0.03231	71775	0.01099
415.672	0.000410086	415.672	0.000593407			71776	0.00624	71776	0.03955	71776	0.01093
415.681	0.000347854	415.681	0.000684615			71777	0.00634	71777	0.05003	71777	0.01089
415.69	0.000337768	415.69	0.000836264			71778	0.00638	71778	0.06402	71778	0.01074
415.699	0.000337983	415.699	0.00096044			71779	0.00636	71779	0.08059	71779	0.01044
415.708	0.000378326	415.708	0.00104			71780	0.00629	71780	0.09701	71780	0.01
415.716	0.000476609	415.716	0.00107			71781	0.00618	71781	0.10905	71781	0.00947
415.725	0.000596137	415.725	0.00109			71782	0.00608	71782	0.11281	71782	0.00888
415.734	0.000721674	415.734	0.00105			71783	0.00601	71783	0.10665	71783	0.00826
415.743	0.000815665	415.743	0.00103			71784	0.00598	71784	0.09217	71784	0.00771
415.752	0.000855365	415.752	0.0011			71785	0.00599	71785	0.07348	71785	0.00729
415.761	0.000883691	415.761	0.00124			71786	0.00602	71786	0.05501	71786	0.00708
415.77	0.000920386	415.77	0.00145			71787	0.00607	71787	0.03977	71787	0.00701
415.779	0.000985837	415.779	0.00172			71788	0.00613	71788	0.02873	71788	0.00701
415.788	0.00103	415.788	0.00202			71789	0.0062	71789	0.02143	71789	0.00698
415.797	0.00107	415.797	0.00227			71790	0.00632	71790	0.01688	71790	0.00688
415.805	0.00109	415.805	0.00236			71791	0.00651	71791	0.01409	71791	0.00675
415.815	0.00106	415.815	0.00236			71792	0.00682	71792	0.01241	71792	0.00667
415.823	0.00095515	415.823	0.00235			71793	0.00728	71793	0.01144	71793	0.00674
415.832	0.000842918	415.832	0.00227			71794	0.00792	71794	0.01094	71794	0.007
415.841	0.000768455	415.841	0.00216			71795	0.00877	71795	0.01078	71795	0.0074
415.85	0.000732189	415.85	0.00208			71796	0.00981	71796	0.0109	71796	0.00785
415.859	0.000696996	415.859	0.00202			71797	0.01095	71797	0.01123	71797	0.00829
415.868	0.000709227	415.868	0.00195			71798	0.01207	71798	0.01176	71798	0.00869
415.877	0.000762661	415.877	0.00185			71799	0.01299	71799	0.0125	71799	0.00901
415.886	0.000814163	415.886	0.00181			71800	0.01353	71800	0.0135	71800	0.00925
415.895	0.000839056	415.895	0.00186			71801	0.01359	71801	0.01479	71801	0.00942
415.904	0.000870172	415.904	0.00191			71802	0.01316	71802	0.01644	71802	0.00958
415.912	0.00093133	415.912	0.00201			71803	0.01236	71803	0.01837	71803	0.00971
415.921	0.00104	415.921	0.00215			71804	0.01136	71804	0.02031	71804	0.00971
415.93	0.00119	415.93	0.0023			71805	0.01032	71805	0.02192	71805	0.00943
415.939	0.00136	415.939	0.00242			71806	0.00937	71806	0.02283	71806	0.00885
415.948	0.00151	415.948	0.0025			71807	0.00857	71807	0.02289	71807	0.00819
415.957	0.0016	415.957	0.00256			71808	0.00794	71808	0.02225	71808	0.00777
415.966	0.00163	415.966	0.00251			71809	0.00746	71809	0.02131	71809	0.00774
415.975	0.00167	415.975	0.0024			71810	0.00712	71810	0.02046	71810	0.008
415.984	0.00176	415.984	0.00226			71811	0.00688	71811	0.02001	71811	0.00836
415.993	0.00193	415.993	0.00209			71812	0.00673	71812	0.0201	71812	0.00869
416.001	0.00215	416.001	0.00206			71813	0.00661	71813	0.02067	71813	0.0089
416.01	0.00232	416.01	0.0022			71814	0.0065	71814	0.02158	71814	0.00894
416.019	0.00238	416.019	0.0025			71815	0.00637	71815	0.02262	71815	0.00881
416.028	0.00232	416.028	0.00295			71816	0.00618	71816	0.02362	71816	0.00856
416.037	0.00215	416.037	0.00347			71817	0.00592	71817	0.02443	71817	0.00835
416.046	0.00203	416.046	0.00393			71818	0.0056	71818	0.02494	71818	0.00832
416.055	0.00196	416.055	0.00414			71819	0.00524	71819	0.02513	71819	0.00854
416.064	0.00196	416.064	0.00409			71820	0.00485	71820	0.02505	71820	0.009
416.073	0.00199	416.073	0.0039			71821	0.00448	71821	0.02481	71821	0.00959
416.082	0.00197	416.082	0.00359			71822	0.00412	71822	0.0245	71822	0.01018
416.091	0.00187	416.091	0.00326			71823	0.00381	71823	0.0242	71823	0.01066
416.099	0.00168	416.099	0.003			71824	0.00355	71824	0.02404	71824	0.01085
416.108	0.00141	416.108	0.00288			71825	0.00334	71825	0.02406	71825	0.0107
416.117	0.00118	416.117	0.00277			71826	0.00318	71826	0.02432	71826	0.01022
416.126	0.00102	416.126	0.00264			71827	0.00308	71827	0.02488	71827	0.00953
416.135	0.000934549	416.135	0.00258			71828	0.00305	71828	0.02577	71828	0.00877
416.144	0.000945064	416.144	0.00254			71829	0.00309	71829	0.02704	71829	0.00807
416.153	0.001	416.153	0.00253			71830	0.00324	71830	0.02871	71830	0.00758
416.162	0.00108	416.162	0.00257			71831	0.00355	71831	0.03087	71831	0.00743
416.171	0.00119	416.171	0.00266			71832	0.00407	71832	0.03365	71832	0.0077
416.18	0.00131	416.18	0.0029			71833	0.00485	71833	0.03744	71833	0.0083
416.188	0.00148	416.188	0.0032			71834	0.00591	71834	0.04293	71834	0.009
416.197	0.00169	416.197	0.00352			71835	0.00718	71835	0.05104	71835	0.00954
416.206	0.00202	416.206	0.0039			71836	0.00848	71836	0.06248	71836	0.00986
416.215	0.00246	416.215	0.00431			71837	0.00956	71837	0.07685	71837	0.01002
416.224	0.00298	416.224	0.00485			71838	0.01015	71838	0.09183	71838	0.01005
416.233	0.00365	416.233	0.00554			71839	0.01011	71839	0.10328	71839	0.00994
416.242	0.0044	416.242	0.00637			71840	0.00949	71840	0.10699	71840	0.00969
416.251	0.00512	416.251	0.0074			71841	0.0085	71841	0.10114	71841	0.00936
416.26	0.00572	416.26	0.00836			71842	0.00741	71842	0.08751	71842	0.009
416.269	0.0061	416.269	0.00907			71843	0.00645	71843	0.07027	71843	0.00863
416.277	0.00629	416.277	0.00946			71844	0.00576	71844	0.05364	71844	0.00828
416.286	0.00626	416.286	0.00959			71845	0.00535	71845	0.04014	71845	0.00795
416.295	0.00604	416.295	0.00956			71846	0.00522	71846	0.03042	71846	0.00765
416.304	0.00575	416.304	0.00929			71847	0.00532	71847	0.02398	71847	0.00739
416.313	0.00533	416.313	0.00875			71848	0.00561	71848	0.01995	71848	0.00718
416.322	0.00476	416.322	0.00795			71849	0.00609	71849	0.01746	71849	0.00705
416.331	0.00405	416.331	0.00681			71850	0.00673	71850	0.0159	71850	0.00703
416.34	0.00323	416.34	0.00541			71851	0.00755	71851	0.01485	71851	0.00709
416.349	0.00243	416.349	0.00401			71852	0.00854	71852	0.01406	71852	0.00716
416.358	0.00169	416.358	0.00285			71853	0.0097	71853	0.01341	71853	0.00718
416.366	0.0011	416.366	0.00202			71854	0.01103	71854	0.01281	71854	0.00712
416.375	0.000724678	416.375	0.00148			71855	0.01251	71855	0.01228	71855	0.007
416.384	0.000503648	416.384	0.0012			71856	0.01409	71856	0.01181	71856	0.00682
416.393	0.00041824	416.393	0.00106			71857	0.01576	71857	0.01146	71857	0.00661
416.402	0.000416524	416.402	0.000963736			71858	0.01746	71858	0.0113	71858	0.00639
416.411	0.000480043	416.411	0.00085			71859	0.01908	71859	0.01138	71859	0.00624
416.42	0.000564592	416.42	0.000775824			71860	0.02056	71860	0.01177	71860	0.00626
416.429	0.000606009	416.429	0.000715385			71861	0.02169	71861	0.01251	71861	0.00655
416.438	0.000613948	416.438	0.000678022			71862	0.02236	71862	0.01361	71862	0.00717
416.447	0.000589056	416.447	0.000660989			71863	0.02242	71863	0.0151	71863	0.00811
416.456	0.000543133	416.456	0.000658791			71864	0.02186	71864	0.01703	71864	0.00931
416.464	0.000493777	416.464	0.000627473			71865	0.02075	71865	0.01943	71865	0.01058
416.473	0.00045	416.473	0.000597802			71866	0.0192	71866	0.02234	71866	0.01166
416.482	0.000449142	416.482	0.000608791			71867	0.01741	71867	0.02566	71867	0.01236
416.491	0.000468455	416.491	0.000651099			71868	0.01552	71868	0.02893	71868	0.01261
416.5	0.000485193	416.5	0.000720879			71869	0.01369	71869	0.0315	71869	0.01254
416.509	0.000511373	416.509	0.000846154			71870	0.01198	71870	0.03261	71870	0.01234
416.518	0.000533906	416.518	0.00102			71871	0.01046	71871	0.03185	71871	0.01212
416.527	0.000552146	416.527	0.00118			71872	0.00912	71872	0.02941	71872	0.01194
416.536	0.000562661	416.536	0.00125			71873	0.00798	71873	0.02599	71873	0.01175
416.545	0.000559442	416.545	0.00123			71874	0.00702	71874	0.02248	71874	0.0115
416.554	0.000572532	416.554	0.00116			71875	0.00623	71875	0.01952	71875	0.01116
416.563	0.000586266	416.563	0.00105			71876	0.00558	71876	0.01738	71876	0.01074
416.572	0.000612017	416.572	0.000956593			71877	0.00508	71877	0.01604	71877	0.01032
416.58	0.000668455	416.58	0.000970879			71878	0.00469	71878	0.01537	71878	0.01
416.589	0.000740129	416.589	0.00109			71879	0.0044	71879	0.01522	71879	0.00988
416.598	0.000813305	416.598	0.00128			71880	0.0042	71880	0.01544	71880	0.01008
416.607	0.000868455	416.607	0.00147			71881	0.00407	71881	0.01591	71881	0.01059
416.616	0.000885622	416.616	0.00154			71882	0.004	71882	0.01653	71882	0.01129
416.625	0.000872103	416.625	0.00149			71883	0.00398	71883	0.01717	71883	0.0119
416.634	0.000821888	416.634	0.00134			71884	0.00399	71884	0.01774	71884	0.01215
416.643	0.000745279	416.643	0.00116			71885	0.00403	71885	0.01815	71885	0.0119
416.652	0.000675107	416.652	0.00103			71886	0.00408	71886	0.01834	71886	0.0112
416.661	0.000627039	416.661	0.000992308			71887	0.00413	71887	0.01834	71887	0.01022
416.67	0.000601288	416.67	0.00106			71888	0.00417	71888	0.01824	71888	0.00914
416.678	0.000578112	416.678	0.00114			71889	0.00422	71889	0.01815	71889	0.00812
416.687	0.000564592	416.687	0.00118			71890	0.00427	71890	0.01832	71890	0.00724
416.696	0.000562661	416.696	0.00114			71891	0.00436	71891	0.01892	71891	0.00654
416.705	0.000562446	416.705	0.00107			71892	0.00451	71892	0.02018	71892	0.00599
416.714	0.000566094	416.714	0.00095989			71893	0.00475	71893	0.02217	71893	0.00551
416.723	0.000572532	416.723	0.000887912			71894	0.00508	71894	0.0249	71894	0.00509
416.732	0.000602361	416.732	0.000903846			71895	0.00549	71895	0.0282	71895	0.00472
416.741	0.000622318	416.741	0.000981319			71896	0.00592	71896	0.03188	71896	0.00446
416.75	0.00064485	416.75	0.00113			71897	0.00627	71897	0.03564	71897	0.00434
416.759	0.000700429	416.759	0.00135			71898	0.00647	71898	0.03934	71898	0.00437
416.767	0.000780687	416.767	0.00161			71899	0.00646	71899	0.04298	71899	0.00452
416.776	0.000910515	416.776	0.00189			71900	0.00622	71900	0.04681	71900	0.00475
416.785	0.00109	416.785	0.00211			71901	0.00578	71901	0.05114	71901	0.00502
416.794	0.00125	416.794	0.0023			71902	0.00524	71902	0.05568	71902	0.00528
416.803	0.00137	416.803	0.00237			71903	0.00466	71903	0.0591	71903	0.0055
416.812	0.00135	416.812	0.00232			71904	0.00412	71904	0.05941	71904	0.00567
416.821	0.00126	416.821	0.0022			71905	0.00367	71905	0.05536	71905	0.00584
416.83	0.00108	416.83	0.00206			71906	0.00334	71906	0.04758	71906	0.0061
416.839	0.000876395	416.839	0.00191			71907	0.00314	71907	0.03825	71907	0.00651
416.848	0.000744206	416.848	0.00184			71908	0.00308	71908	0.02972	71908	0.00713
416.857	0.000716953	416.857	0.00182			71909	0.00317	71909	0.02332	71909	0.00798
416.865	0.000767382	416.865	0.00185			71910	0.00341	71910	0.01933	71910	0.00905
416.875	0.000854721	416.875	0.00186			71911	0.00381	71911	0.01738	71911	0.01031
416.883	0.000903648	416.883	0.00187			71912	0.00438	71912	0.01692	71912	0.01171
416.892	0.000928541	416.892	0.00189			71913	0.00511	71913	0.01749	71913	0.01313
416.901	0.000904077	416.901	0.00189			71914	0.00604	71914	0.01871	71914	0.01439
416.91	0.000869313	416.91	0.0019			71915	0.00715	71915	0.02027	71915	0.01524
416.919	0.000883906	416.919	0.00199			71916	0.00848	71916	0.02184	71916	0.01543
416.928	0.000996137	416.928	0.00207			71917	0.00997	71917	0.02307	71917	0.01488
416.937	0.0012	416.937	0.00216			71918	0.01165	71918	0.02374	71918	0.01376
416.946	0.00145	416.946	0.0023			71919	0.01367	71919	0.02389	71919	0.01245
416.955	0.00171	416.955	0.00244			71920	0.01604	71920	0.02356	71920	0.01129
416.964	0.00197	416.964	0.00257			71921	0.01869	71921	0.02283	71921	0.01044
416.973	0.00217	416.973	0.00266			71922	0.02161	71922	0.02202	71922	0.0099
416.981	0.00229	416.981	0.00272			71923	0.02475	71923	0.0215	71923	0.00957
416.99	0.00233	416.99	0.00269			71924	0.02803	71924	0.02168	71924	0.00938
416.999	0.0023	416.999	0.00255			71925	0.03144	71925	0.02293	71925	0.00929
417.008	0.00223	417.008	0.00247			71926	0.03486	71926	0.02562	71926	0.00929
417.017	0.00211	417.017	0.00251			71927	0.03812	71927	0.02991	71927	0.00937
417.026	0.00204	417.026	0.0027			71928	0.0409	71928	0.03563	71928	0.0095
417.035	0.00207	417.035	0.00303			71929	0.04268	71929	0.04197	71929	0.00962
417.044	0.0022	417.044	0.00352			71930	0.0429	71930	0.04748	71930	0.00962
417.053	0.00243	417.053	0.00413			71931	0.0412	71931	0.05058	71931	0.00943
417.062	0.00269	417.062	0.0047			71932	0.03768	71932	0.0503	71932	0.00908
417.071	0.00288	417.071	0.0052			71933	0.03288	71933	0.04677	71933	0.00865
417.079	0.00292	417.079	0.00567			71934	0.02763	71934	0.04117	71934	0.00825
417.088	0.00278	417.088	0.00593			71935	0.02271	71935	0.03486	71935	0.00798
417.097	0.00249	417.097	0.00595			71936	0.01859	71936	0.02892	71936	0.00783
417.106	0.00216	417.106	0.00565			71937	0.01551	71937	0.02387	71937	0.00776
417.115	0.00186	417.115	0.00516			71938	0.01341	71938	0.01978	71938	0.00768
417.124	0.00167	417.124	0.00458			71939	0.01217	71939	0.01654	71939	0.0075
417.133	0.0016	417.133	0.0041			71940	0.01159	71940	0.01402	71940	0.00718
417.142	0.00166	417.142	0.00382			71941	0.0115	71941	0.01209	71941	0.00671
417.151	0.00181	417.151	0.00389			71942	0.0117	71942	0.01065	71942	0.00617
417.16	0.00206	417.16	0.00422			71943	0.01201	71943	0.00967	71943	0.00569
417.169	0.00236	417.169	0.00476			71944	0.01227	71944	0.00908	71944	0.00539
417.178	0.00271	417.178	0.00532			71945	0.01234	71945	0.00887	71945	0.00538
417.187	0.00307	417.187	0.00587			71946	0.01213	71946	0.00899	71946	0.00574
417.195	0.00341	417.195	0.00631			71947	0.01162	71947	0.00946	71947	0.0065
417.204	0.00376	417.204	0.00675			71948	0.01085	71948	0.01025	71948	0.00765
417.213	0.00416	417.213	0.0072			71949	0.0099	71949	0.01141	71949	0.00807
417.222	0.00455	417.222	0.0079			71950	0.00888	71950	0.01298	71950	0.00742
417.231	0.00495	417.231	0.00867			71951	0.00788	71951	0.01503	71951	0.00748
417.24	0.00527	417.24	0.00952			71952	0.00696	71952	0.01758	71952	0.00849
417.249	0.00555	417.249	0.01026			71953	0.00612	71953	0.02058	71953	0.00962
417.258	0.00573	417.258	0.0108			71954	0.00537	71954	0.0238	71954	0.01076
417.267	0.00577	417.267	0.01101			71955	0.0047	71955	0.0269	71955	0.01169
417.276	0.0058	417.276	0.01091			71956	0.0041	71956	0.02942	71956	0.01221
417.285	0.00578	417.285	0.01053			71957	0.00357	71957	0.03099	71957	0.01223
417.293	0.00564	417.293	0.00997			71958	0.0031	71958	0.03148	71958	0.01187
417.302	0.00533	417.302	0.00902			71959	0.0027	71959	0.03108	71959	0.01138
417.311	0.00479	417.311	0.00788			71960	0.00236	71960	0.03028	71960	0.01094
417.32	0.00411	417.32	0.00656			71961	0.00208	71961	0.0297	71961	0.01061
417.329	0.00334	417.329	0.00523			71962	0.00184	71962	0.02988	71962	0.01031
417.338	0.00253	417.338	0.00404			71963	0.00165	71963	0.03111	71963	0.00993
417.347	0.00186	417.347	0.00309			71964	0.00148	71964	0.03308	71964	0.00939
417.356	0.00135	417.356	0.00237			71965	0.00133	71965	0.03499	71965	0.00866
417.365	0.000995279	417.365	0.00185			71966	0.00119	71966	0.03566	71966	0.00784
417.374	0.000782189	417.374	0.00146			71967	0.00105	71967	0.03427	71967	0.00705
417.383	0.000669528	417.383	0.00119			71968	0.00092678	71968	0.03082	71968	0.00641
417.392	0.000635622	417.392	0.000954396			71969	0.000815763	71969	0.0262	71969	0.00599
417.401	0.000621888	417.401	0.000833516			71970	0.000727288	71970	0.02154	71970	0.00579
417.409	0.000608798	417.409	0.000812637			71971	0.000671186	71971	0.01776	71971	0.00576
417.418	0.000589485	417.418	0.000832418			71972	0.000657966	71972	0.01519	71972	0.00583
417.427	0.000548283	417.427	0.000867582			71973	0.000698305	71973	0.01375	71973	0.00591
417.436	0.000490343	417.436	0.000858791			71974	0.000805932	71974	0.01323	71974	0.00596
417.445	0.000446352	417.445	0.000856593			71975	0.000999831	71975	0.01343	71975	0.00601
417.454	0.00043176	417.454	0.000808791			71976	0.00131	71976	0.01431	71976	0.00614
417.463	0.000413519	417.463	0.000741758			71977	0.00178	71977	0.01582	71977	0.00643
417.472	0.000417167	417.472	0.000735714			71978	0.00249	71978	0.01798	71978	0.00695
417.481	0.00043176	417.481	0.00077033			71979	0.0035	71979	0.02075	71979	0.00767
417.49	0.000461373	417.49	0.000773626			71980	0.00492	71980	0.024	71980	0.00845
417.499	0.000492918	417.499	0.000774176			71981	0.00681	71981	0.02753	71981	0.00905
417.507	0.000545279	417.507	0.000753846			71982	0.00922	71982	0.03113	71982	0.00927
417.516	0.000632403	417.516	0.000834066			71983	0.01209	71983	0.03455	71983	0.00907
417.525	0.00071588	417.525	0.00101			71984	0.01525	71984	0.03765	71984	0.00853
417.534	0.000770815	417.534	0.00117			71985	0.01842	71985	0.04041	71985	0.00787
417.543	0.000812446	417.543	0.0014			71986	0.02136	71986	0.04296	71986	0.00728
417.552	0.000787339	417.552	0.00165			71987	0.02386	71987	0.0455	71987	0.00688
417.561	0.000734335	417.561	0.00174			71988	0.02597	71988	0.04825	71988	0.00675
417.57	0.000657082	417.57	0.00177			71989	0.02788	71989	0.05121	71989	0.00683
417.579	0.000598283	417.579	0.00171			71990	0.03	71990	0.05411	71990	0.007
417.588	0.000577253	417.588	0.0017			71991	0.03264	71991	0.05652	71991	0.00711
417.597	0.000592918	417.597	0.00168			71992	0.03612	71992	0.05799	71992	0.00702
417.606	0.000674034	417.606	0.00155			71993	0.04053	71993	0.05835	71993	0.00679
417.615	0.000804506	417.615	0.00149			71994	0.04575	71994	0.05787	71994	0.00651
417.623	0.000919313	417.623	0.00147			71995	0.05151	71995	0.05715	71995	0.00636
417.632	0.000984549	417.632	0.00145			71996	0.05736	71996	0.05693	71996	0.00649
[truncated: 111,267 more rows]

## Sheet: Figure4d
UV-Vis						CD
Apo		Iron				Apo		Iron
Wavelength	Absorbance	Wavelength	Absorbance			Wavelength	CD	Wavelength	CD
800	-0.01008	800	-0.00642			700	3.98242	700	4.5901
799	-0.00998	799	-0.00661			699.9	4.02941	699.9	4.56469
798	-0.01026	798	-0.00642			699.8	4.02323	699.8	4.51624
797	-0.00995	797	-0.0061			699.7	3.98231	699.7	4.45222
796	-0.01021	796	-0.00637			699.6	3.9085	699.6	4.45092
795	-0.00992	795	-0.00623			699.5	3.84434	699.5	4.41851
794	-0.01	794	-0.00626			699.4	3.78723	699.4	4.40404
793	-0.00997	793	-0.00636			699.3	3.73649	699.3	4.3655
792	-0.01009	792	-0.00614			699.2	3.67656	699.2	4.30624
791	-0.01001	791	-0.0062			699.1	3.58438	699.1	4.20838
790	-0.01001	790	-0.00625			699	3.57959	699	4.16617
789	-0.00976	789	-0.00619			698.9	3.56436	698.9	4.14472
788	-0.00998	788	-0.00615			698.8	3.5582	698.8	4.12232
787	-0.00982	787	-0.00615			698.7	3.55952	698.7	4.11202
786	-0.01013	786	-0.00616			698.6	3.55291	698.6	4.06755
785	-0.01002	785	-0.00627			698.5	3.52534	698.5	4.14197
784	-0.00995	784	-0.00612			698.4	3.50712	698.4	4.23671
783	-0.00993	783	-0.00621			698.3	3.45256	698.3	4.35488
782	-0.00972	782	-0.00592			698.2	3.39737	698.2	4.41355
781	-0.01004	781	-0.00627			698.1	3.33138	698.1	4.43376
780	-0.01015	780	-0.00617			698	3.33435	698	4.49284
779	-0.00984	779	-0.00606			697.9	3.45858	697.9	4.4944
778	-0.0099	778	-0.00626			697.8	3.52251	697.8	4.5079
777	-0.00975	777	-0.00604			697.7	3.47471	697.7	4.52526
776	-0.00994	776	-0.00611			697.6	3.39922	697.6	4.56368
775	-0.00993	775	-0.00606			697.5	3.37559	697.5	4.63733
774	-0.00986	774	-0.0061			697.4	3.44704	697.4	4.72735
773	-0.00983	773	-0.00601			697.3	3.43125	697.3	4.81505
772	-0.00989	772	-0.006			697.2	3.44512	697.2	4.92317
771	-0.00971	771	-0.0059			697.1	3.42695	697.1	5.04551
770	-0.00999	770	-0.00599			697	3.38713	697	5.09483
769	-0.00992	769	-0.00623			696.9	3.34531	696.9	5.14178
768	-0.00982	768	-0.00598			696.8	3.33119	696.8	5.06073
767	-0.00988	767	-0.00591			696.7	3.38668	696.7	4.96044
766	-0.00989	766	-0.00581			696.6	3.44198	696.6	4.89534
765	-0.00998	765	-0.00603			696.5	3.46792	696.5	4.90144
764	-0.01013	764	-0.00617			696.4	3.49549	696.4	4.90415
763	-0.01016	763	-0.00603			696.3	3.48556	696.3	4.88045
762	-0.01008	762	-0.00595			696.2	3.44173	696.2	4.91327
761	-0.00994	761	-0.00607			696.1	3.38296	696.1	4.96143
760	-0.00996	760	-0.00598			696	3.37407	696	4.96784
759	-0.00999	759	-0.00583			695.9	3.38934	695.9	4.94138
758	-0.00972	758	-0.00589			695.8	3.36135	695.8	4.83801
757	-0.00983	757	-0.00571			695.7	3.28848	695.7	4.77855
756	-0.00981	756	-0.00599			695.6	3.2666	695.6	4.67389
755	-0.00984	755	-0.00578			695.5	3.18964	695.5	4.58625
754	-0.00996	754	-0.00587			695.4	3.14182	695.4	4.47825
753	-0.00988	753	-0.00597			695.3	3.11368	695.3	4.39547
752	-0.00992	752	-0.00584			695.2	3.08056	695.2	4.36278
751	-0.00994	751	-0.00587			695.1	3.05011	695.1	4.3786
750	-0.01	750	-0.00598			695	2.9323	695	4.38806
749	-0.01009	749	-0.00584			694.9	2.88483	694.9	4.4156
748	-0.00989	748	-0.00574			694.8	2.8416	694.8	4.35568
747	-0.01001	747	-0.00575			694.7	2.77481	694.7	4.33337
746	-0.00992	746	-0.00578			694.6	2.75126	694.6	4.34431
745	-0.01008	745	-0.006			694.5	2.72803	694.5	4.27212
744	-0.00993	744	-0.00577			694.4	2.71098	694.4	4.20109
743	-0.01005	743	-0.0057			694.3	2.72977	694.3	4.18675
742	-0.0101	742	-0.00599			694.2	2.74448	694.2	4.21634
741	-0.00978	741	-0.00577			694.1	2.76049	694.1	4.25373
740	-0.00991	740	-0.00558			694	2.77756	694	4.24425
739	-0.00998	739	-0.0058			693.9	2.74313	693.9	4.23154
738	-0.01011	738	-0.00582			693.8	2.77859	693.8	4.21943
737	-0.00977	737	-0.00562			693.7	2.86359	693.7	4.19783
736	-0.01	736	-0.00574			693.6	2.92341	693.6	4.15958
735	-0.01014	735	-0.00574			693.5	3.04728	693.5	4.13267
734	-0.00983	734	-0.00567			693.4	3.11772	693.4	4.15273
733	-0.01005	733	-0.00562			693.3	3.21314	693.3	4.14912
732	-0.01011	732	-0.00581			693.2	3.25029	693.2	4.0964
731	-0.01013	731	-0.00571			693.1	3.22853	693.1	4.05379
730	-0.01006	730	-0.00583			693	3.27006	693	3.97983
729	-0.01021	729	-0.00583			692.9	3.32151	692.9	3.89392
728	-0.01009	728	-0.00569			692.8	3.32701	692.8	3.81268
727	-0.01026	727	-0.00571			692.7	3.3753	692.7	3.75585
726	-0.01029	726	-0.00575			692.6	3.37454	692.6	3.70071
725	-0.01023	725	-0.00581			692.5	3.35308	692.5	3.69656
724	-0.01022	724	-0.00573			692.4	3.3681	692.4	3.63122
723	-0.01039	723	-0.00588			692.3	3.37829	692.3	3.58405
722	-0.0105	722	-0.00577			692.2	3.43658	692.2	3.58309
721	-0.01037	721	-0.00588			692.1	3.46549	692.1	3.61098
720	-0.01045	720	-0.00589			692	3.48732	692	3.68447
719	-0.01041	719	-0.00583			691.9	3.48371	691.9	3.73542
718	-0.01039	718	-0.00577			691.8	3.44707	691.8	3.75163
717	-0.01034	717	-0.00578			691.7	3.49498	691.7	3.71177
716	-0.01043	716	-0.00569			691.6	3.50082	691.6	3.7208
715	-0.01044	715	-0.00573			691.5	3.47154	691.5	3.73005
714	-0.01032	714	-0.00564			691.4	3.50892	691.4	3.77749
713	-0.01052	713	-0.00581			691.3	3.57016	691.3	3.83397
712	-0.01043	712	-0.00572			691.2	3.59471	691.2	3.87184
711	-0.01037	711	-0.0057			691.1	3.62365	691.1	3.93807
710	-0.01053	710	-0.00574			691	3.59217	691	3.94617
709	-0.01035	709	-0.00559			690.9	3.59889	690.9	3.92794
708	-0.01044	708	-0.00564			690.8	3.64325	690.8	3.92967
707	-0.01044	707	-0.00562			690.7	3.66038	690.7	3.9974
706	-0.01056	706	-0.00568			690.6	3.6647	690.6	4.07346
705	-0.0104	705	-0.00558			690.5	3.65213	690.5	4.11154
704	-0.01065	704	-0.00572			690.4	3.68134	690.4	4.09456
703	-0.01053	703	-0.00561			690.3	3.65738	690.3	4.06801
702	-0.01051	702	-0.00557			690.2	3.64304	690.2	4.08435
701	-0.01059	701	-0.00562			690.1	3.63416	690.1	4.10968
700	-0.01053	700	-0.00563			690	3.58269	690	4.14324
699	-0.01059	699	-0.00553			689.9	3.58942	689.9	4.13526
698	-0.01056	698	-0.00548			689.8	3.60624	689.8	4.12748
697	-0.0106	697	-0.00547			689.7	3.61292	689.7	4.07659
696	-0.01051	696	-0.00546			689.6	3.55432	689.6	4.06235
695	-0.01067	695	-0.00552			689.5	3.48736	689.5	4.11458
694	-0.0105	694	-0.00546			689.4	3.4097	689.4	4.14159
693	-0.01052	693	-0.00536			689.3	3.40738	689.3	4.1864
692	-0.01054	692	-0.00538			689.2	3.41502	689.2	4.28788
691	-0.01054	691	-0.00536			689.1	3.40804	689.1	4.3165
690	-0.01059	690	-0.00527			689	3.35005	689	4.32822
689	-0.01063	689	-0.0054			688.9	3.32844	688.9	4.35713
688	-0.01062	688	-0.00535			688.8	3.30628	688.8	4.34301
687	-0.01052	687	-0.00524			688.7	3.25008	688.7	4.33719
686	-0.0106	686	-0.00521			688.6	3.17301	688.6	4.28027
685	-0.01072	685	-0.00533			688.5	3.12286	688.5	4.20705
684	-0.01069	684	-0.00524			688.4	3.06803	688.4	4.11722
683	-0.01072	683	-0.00533			688.3	3.04996	688.3	4.06698
682	-0.01062	682	-0.00519			688.2	3.02013	688.2	4.04567
681	-0.01067	681	-0.00518			688.1	3.00611	688.1	4.00735
680	-0.01063	680	-0.00518			688	3.02279	688	4.00541
679	-0.01072	679	-0.00526			687.9	3.091	687.9	3.97593
678	-0.01066	678	-0.00515			687.8	3.14555	687.8	3.90701
677	-0.01063	677	-0.00504			687.7	3.24473	687.7	3.85296
676	-0.01073	676	-0.00511			687.6	3.30468	687.6	3.83949
675	-0.01064	675	-0.00503			687.5	3.34879	687.5	3.76409
674	-0.0107	674	-0.00495			687.4	3.34318	687.4	3.71476
673	-0.01076	673	-0.00504			687.3	3.3865	687.3	3.69605
672	-0.01063	672	-0.0049			687.2	3.4492	687.2	3.63633
671	-0.01069	671	-0.00493			687.1	3.52057	687.1	3.63949
670	-0.01067	670	-0.00493			687	3.58966	687	3.62385
669	-0.01069	669	-0.00485			686.9	3.65799	686.9	3.64571
668	-0.01075	668	-0.00479			686.8	3.72715	686.8	3.69486
667	-0.01084	667	-0.00488			686.7	3.77769	686.7	3.75068
666	-0.01072	666	-0.00477			686.6	3.79049	686.6	3.73852
665	-0.01073	665	-0.00463			686.5	3.78472	686.5	3.70617
664	-0.01073	664	-0.00472			686.4	3.78265	686.4	3.73811
663	-0.01076	663	-0.00461			686.3	3.7495	686.3	3.75732
662	-0.01071	662	-0.00453			686.2	3.72269	686.2	3.78064
661	-0.01074	661	-0.00452			686.1	3.7311	686.1	3.80894
660	-0.01076	660	-0.00448			686	3.69844	686	3.81016
659	-0.01081	659	-0.00443			685.9	3.70212	685.9	3.76254
658	-0.01075	658	-0.00443			685.8	3.6941	685.8	3.71182
657	-0.01081	657	-0.00438			685.7	3.74502	685.7	3.66271
656	-0.01083	656	-0.00424			685.6	3.76409	685.6	3.60511
655	-0.01078	655	-0.00427			685.5	3.73785	685.5	3.59558
654	-0.01077	654	-0.00415			685.4	3.70392	685.4	3.55686
653	-0.01076	653	-0.00414			685.3	3.63447	685.3	3.53411
652	-0.01076	652	-0.00397			685.2	3.62917	685.2	3.54126
651	-0.01081	651	-0.00404			685.1	3.60554	685.1	3.54699
650	-0.01075	650	-0.00381			685	3.57138	685	3.53251
649	-0.01085	649	-0.00375			684.9	3.56353	684.9	3.54194
648	-0.01081	648	-0.00374			684.8	3.57432	684.8	3.52537
647	-0.0108	647	-0.00363			684.7	3.57408	684.7	3.52335
646	-0.01086	646	-0.00359			684.6	3.51989	684.6	3.54826
645	-0.01077	645	-0.00349			684.5	3.48741	684.5	3.60559
644	-0.01084	644	-0.00345			684.4	3.48983	684.4	3.64
643	-0.01075	643	-0.00319			684.3	3.49148	684.3	3.68126
642	-0.01083	642	-0.00327			684.2	3.46747	684.2	3.75448
641	-0.0107	641	-0.00304			684.1	3.47143	684.1	3.83244
640	-0.01071	640	-0.00289			684	3.45194	684	3.90135
639	-0.01072	639	-0.00287			683.9	3.50011	683.9	3.94168
638	-0.01065	638	-0.00276			683.8	3.5285	683.8	3.96673
637	-0.01068	637	-0.00254			683.7	3.60521	683.7	3.94725
636	-0.01069	636	-0.00252			683.6	3.70105	683.6	3.97575
635	-0.0108	635	-0.00242			683.5	3.73833	683.5	3.99172
634	-0.01069	634	-0.00224			683.4	3.80279	683.4	4.00158
633	-0.01074	633	-0.00212			683.3	3.84046	683.3	4.00055
632	-0.01055	632	-0.00191			683.2	3.84249	683.2	4.03787
631	-0.01069	631	-0.00185			683.1	3.83445	683.1	4.11021
630	-0.01072	630	-0.00164			683	3.78843	683	4.12424
629	-0.01067	629	-0.0014			682.9	3.80406	682.9	4.14661
628	-0.01062	628	-0.00125			682.8	3.7691	682.8	4.13535
627	-0.01069	627	-0.00114			682.7	3.68117	682.7	4.15522
626	-0.01063	626	-0.000957863			682.6	3.6276	682.6	4.15533
625	-0.01067	625	-0.000748184			682.5	3.57176	682.5	4.15234
624	-0.01055	624	-0.000544351			682.4	3.51658	682.4	4.18473
623	-0.01062	623	-0.000456389			682.3	3.45263	682.3	4.1495
622	-0.01055	622	-0.000167709			682.2	3.39329	682.2	4.12664
621	-0.01055	621	7.46098e-05			682.1	3.32565	682.1	4.13345
620	-0.01058	620	0.000196493			682	3.21321	682	4.1357
619	-0.01054	619	0.000524844			681.9	3.13133	681.9	4.09754
618	-0.01061	618	0.000664146			681.8	3.0608	681.8	4.0423
617	-0.0106	617	0.000858372			681.7	2.93681	681.7	4.02386
616	-0.01052	616	0.00118			681.6	2.88931	681.6	4.03652
615	-0.01055	615	0.00141			681.5	2.85606	681.5	4.00559
614	-0.01055	614	0.00174			681.4	2.83658	681.4	3.95095
613	-0.01049	613	0.00197			681.3	2.84171	681.3	3.90035
612	-0.01052	612	0.00225			681.2	2.88749	681.2	3.83393
611	-0.01053	611	0.00257			681.1	3.00588	681.1	3.82816
610	-0.01049	610	0.00283			681	3.09488	681	3.77434
609	-0.01044	609	0.00311			680.9	3.13995	680.9	3.71813
608	-0.01047	608	0.0036			680.8	3.1417	680.8	3.62837
607	-0.01041	607	0.00388			680.7	3.11148	680.7	3.55318
606	-0.01043	606	0.00416			680.6	3.10405	680.6	3.56703
605	-0.0104	605	0.00447			680.5	3.0948	680.5	3.59736
604	-0.01037	604	0.0049			680.4	3.09417	680.4	3.5954
603	-0.01032	603	0.00524			680.3	3.12613	680.3	3.6108
602	-0.01027	602	0.0057			680.2	3.14243	680.2	3.66318
601	-0.01027	601	0.0061			680.1	3.16546	680.1	3.74801
600	-0.0102	600	0.00659			680	3.23404	680	3.77138
599	-0.01021	599	0.0071			679.9	3.28817	679.9	3.82921
598	-0.01009	598	0.00742			679.8	3.3745	679.8	3.90403
597	-0.00997	597	0.008			679.7	3.43374	679.7	3.9775
596	-0.00994	596	0.0086			679.6	3.46727	679.6	4.00211
595	-0.00994	595	0.00909			679.5	3.43037	679.5	3.97943
594	-0.00991	594	0.00957			679.4	3.38268	679.4	3.97438
593	-0.00982	593	0.01024			679.3	3.36304	679.3	3.99674
592	-0.00967	592	0.01081			679.2	3.35653	679.2	4.00987
591	-0.00968	591	0.01148			679.1	3.40495	679.1	4.05013
590	-0.00965	590	0.01212			679	3.47927	679	4.05682
589	-0.00949	589	0.01275			678.9	3.5427	678.9	4.0339
588	-0.00933	588	0.01364			678.8	3.54737	678.8	4.02596
587	-0.00937	587	0.01429			678.7	3.56333	678.7	3.98514
586	-0.00932	586	0.01511			678.6	3.51869	678.6	3.96796
585	-0.00918	585	0.01598			678.5	3.44534	678.5	3.93939
584	-0.00918	584	0.01685			678.4	3.36671	678.4	3.91409
583	-0.00901	583	0.01784			678.3	3.29529	678.3	3.89737
582	-0.00891	582	0.01883			678.2	3.24075	678.2	3.83307
581	-0.00887	581	0.01987			678.1	3.17086	678.1	3.75794
580	-0.00888	580	0.02105			678	3.11464	678	3.65288
579	-0.00863	579	0.02226			677.9	3.07079	677.9	3.63803
578	-0.00871	578	0.0234			677.8	3.05367	677.8	3.5914
577	-0.00867	577	0.02478			677.7	3.0002	677.7	3.48738
576	-0.00846	576	0.02629			677.6	2.90598	677.6	3.4152
575	-0.00845	575	0.02769			677.5	2.86615	677.5	3.39976
574	-0.00834	574	0.02936			677.4	2.83859	677.4	3.36141
573	-0.00828	573	0.03104			677.3	2.7895	677.3	3.32054
572	-0.00816	572	0.03294			677.2	2.72148	677.2	3.29595
571	-0.00809	571	0.03472			677.1	2.64097	677.1	3.25616
570	-0.00795	570	0.03682			677	2.54242	677	3.26761
569	-0.00787	569	0.03893			676.9	2.47952	676.9	3.23247
568	-0.00759	568	0.04132			676.8	2.4934	676.8	3.22765
567	-0.00765	567	0.04359			676.7	2.56459	676.7	3.19302
566	-0.00739	566	0.04627			676.6	2.57188	676.6	3.13236
565	-0.00713	565	0.04902			676.5	2.57726	676.5	3.08638
564	-0.00709	564	0.05172			676.4	2.60543	676.4	3.05327
563	-0.00696	563	0.0547			676.3	2.64402	676.3	3.08612
562	-0.00672	562	0.05777			676.2	2.69586	676.2	3.10504
561	-0.00647	561	0.06101			676.1	2.7667	676.1	3.15339
560	-0.00624	560	0.06435			676	2.79455	676	3.21493
559	-0.00602	559	0.06778			675.9	2.78977	675.9	3.26306
558	-0.0058	558	0.07144			675.8	2.80766	675.8	3.27848
557	-0.00558	557	0.07508			675.7	2.8199	675.7	3.32262
556	-0.00531	556	0.07911			675.6	2.78412	675.6	3.38461
555	-0.00518	555	0.08282			675.5	2.80011	675.5	3.428
554	-0.00485	554	0.08684			675.4	2.89263	675.4	3.50073
553	-0.00446	553	0.09102			675.3	2.97933	675.3	3.491
552	-0.00418	552	0.09511			675.2	3.05571	675.2	3.55554
551	-0.00408	551	0.09917			675.1	3.06558	675.1	3.63793
550	-0.00362	550	0.10334			675	3.08177	675	3.70395
549	-0.0034	549	0.10753			674.9	3.15462	674.9	3.75719
548	-0.00321	548	0.11154			674.8	3.19197	674.8	3.80341
547	-0.00284	547	0.11572			674.7	3.10213	674.7	3.87158
546	-0.00231	546	0.11989			674.6	3.01537	674.6	3.90249
545	-0.00209	545	0.12436			674.5	2.95184	674.5	3.89284
544	-0.00196	544	0.12834			674.4	2.90492	674.4	3.91035
543	-0.00175	543	0.13197			674.3	2.88204	674.3	3.92575
542	-0.00146	542	0.13551			674.2	2.92501	674.2	3.90025
541	-0.00112	541	0.13897			674.1	2.91256	674.1	3.86137
540	-0.000883366	540	0.14222			674	2.93133	674	3.81425
539	-0.000626299	539	0.14539			673.9	3.00341	673.9	3.78093
538	-0.00029112	538	0.14848			673.8	3.02853	673.8	3.75643
537	-0.000194464	537	0.1514			673.7	2.97808	673.7	3.72385
536	-5.10441e-05	536	0.15407			673.6	2.96746	673.6	3.72415
535	0.000265645	535	0.15658			673.5	2.9595	673.5	3.71553
534	0.000572172	534	0.15896			673.4	2.96332	673.4	3.68168
533	0.00060885	533	0.16102			673.3	2.91419	673.3	3.65198
532	0.000806345	532	0.16293			673.2	2.83938	673.2	3.71166
531	0.000991061	531	0.1648			673.1	2.77795	673.1	3.73929
530	0.00113	530	0.1662			673	2.8288	673	3.75491
529	0.00134	529	0.16767			672.9	2.88211	672.9	3.75075
528	0.00147	528	0.16869			672.8	2.89159	672.8	3.75896
527	0.0016	527	0.16945			672.7	2.87139	672.7	3.75006
526	0.00151	526	0.17002			672.6	2.84359	672.6	3.74772
525	0.00158	525	0.1704			672.5	2.83024	672.5	3.72061
524	0.00159	524	0.1705			672.4	2.84072	672.4	3.6657
523	0.00174	523	0.17072			672.3	2.77526	672.3	3.62987
522	0.00168	522	0.17039			672.2	2.72867	672.2	3.63094
521	0.00161	521	0.17006			672.1	2.71574	672.1	3.6038
520	0.00162	520	0.16965			672	2.73402	672	3.58383
519	0.00163	519	0.16916			671.9	2.6538	671.9	3.60279
518	0.00156	518	0.16854			671.8	2.63286	671.8	3.61746
517	0.00148	517	0.16787			671.7	2.62631	671.7	3.5908
516	0.00151	516	0.16734			671.6	2.62728	671.6	3.5587
515	0.00138	515	0.16652			671.5	2.64262	671.5	3.47072
514	0.00143	514	0.1659			671.4	2.64892	671.4	3.46079
513	0.00136	513	0.16526			671.3	2.68853	671.3	3.48848
512	0.00119	512	0.16462			671.2	2.70926	671.2	3.51985
511	0.00118	511	0.16391			671.1	2.69073	671.1	3.55956
510	0.00127	510	0.16346			671	2.66444	671	3.57904
509	0.00118	509	0.163			670.9	2.65962	670.9	3.55442
508	0.00104	508	0.16227			670.8	2.60405	670.8	3.58513
507	0.00111	507	0.16198			670.7	2.53727	670.7	3.61673
506	0.001	506	0.16153			670.6	2.51268	670.6	3.65692
505	0.00102	505	0.16114			670.5	2.49857	670.5	3.64363
504	0.00112	504	0.16085			670.4	2.53644	670.4	3.64746
503	0.00106	503	0.16049			670.3	2.54369	670.3	3.62783
502	0.000856427	502	0.16022			670.2	2.65244	670.2	3.6011
501	0.000927189	501	0.15986			670.1	2.70693	670.1	3.60957
500	0.000976428	500	0.15971			670	2.73204	670	3.65607
499	0.000960966	499	0.15959			669.9	2.74159	669.9	3.67571
498	0.000955362	498	0.15924			669.8	2.76875	669.8	3.67123
497	0.000826315	497	0.15906			669.7	2.79559	669.7	3.62905
496	0.000981462	496	0.15899			669.6	2.75431	669.6	3.54955
495	0.000866439	495	0.15856			669.5	2.73638	669.5	3.4874
494	0.000895153	494	0.15836			669.4	2.75086	669.4	3.46688
493	0.000757981	493	0.15799			669.3	2.7532	669.3	3.47074
492	0.000836145	492	0.15769			669.2	2.77004	669.2	3.4795
491	0.000929005	491	0.15718			669.1	2.78637	669.1	3.48953
490	0.000851914	490	0.1567			669	2.77588	669	3.51145
489	0.000791537	489	0.15606			668.9	2.80006	668.9	3.49998
488	0.00087754	488	0.15538			668.8	2.77251	668.8	3.48585
487	0.000795972	487	0.15441			668.7	2.66041	668.7	3.46771
486	0.000639155	486	0.15343			668.6	2.58205	668.6	3.44737
485	0.000675087	485	0.15244			668.5	2.52748	668.5	3.40681
484	0.000613776	484	0.15112			668.4	2.47844	668.4	3.35305
483	0.000495066	483	0.14971			668.3	2.44035	668.3	3.2512
482	0.000277664	482	0.14812			668.2	2.40129	668.2	3.17447
481	0.00026865	481	0.14643			668.1	2.42562	668.1	3.15291
480	6.4901e-05	480	0.14447			668	2.40452	668	3.12772
479	6.03703e-05	479	0.14266			667.9	2.39573	667.9	3.10442
478	-6.13454e-05	478	0.1408			667.8	2.37214	667.8	3.11664
477	-0.000164241	477	0.13881			667.7	2.38752	667.7	3.1196
476	-0.000273322	476	0.13662			667.6	2.44924	667.6	3.12827
475	-0.00045132	475	0.13451			667.5	2.45376	667.5	3.16065
474	-0.000584319	474	0.13234			667.4	2.47481	667.4	3.16414
473	-0.000695	473	0.13016			667.3	2.52534	667.3	3.15719
472	-0.000854535	472	0.12798			667.2	2.59004	667.2	3.17814
471	-0.00102	471	0.12578			667.1	2.68371	667.1	3.19425
470	-0.00112	470	0.12368			667	2.77421	667	3.19763
469	-0.0012	469	0.12169			666.9	2.86816	666.9	3.19042
468	-0.00132	468	0.11959			666.8	2.92237	666.8	3.24473
467	-0.00134	467	0.11759			666.7	3.03442	666.7	3.26898
466	-0.00153	466	0.11575			666.6	3.10674	666.6	3.29793
465	-0.00172	465	0.11372			666.5	3.17325	666.5	3.36977
464	-0.00171	464	0.11197			666.4	3.16539	666.4	3.43472
463	-0.00183	463	0.11026			666.3	3.21472	666.3	3.48684
462	-0.00189	462	0.10858			666.2	3.26527	666.2	3.53214
461	-0.0021	461	0.10692			666.1	3.30912	666.1	3.49117
460	-0.00206	460	0.1053			666	3.30019	666	3.43315
459	-0.00219	459	0.10385			665.9	3.26404	665.9	3.3553
458	-0.00219	458	0.10229			665.8	3.28711	665.8	3.27588
457	-0.0023	457	0.10074			665.7	3.32465	665.7	3.23626
456	-0.00244	456	0.09927			665.6	3.39098	665.6	3.24408
455	-0.00247	455	0.09815			665.5	3.40496	665.5	3.25759
454	-0.00246	454	0.0968			665.4	3.37975	665.4	3.29167
453	-0.00237	453	0.09562			665.3	3.34648	665.3	3.33911
452	-0.00243	452	0.0943			665.2	3.26565	665.2	3.39683
451	-0.00255	451	0.09308			665.1	3.16542	665.1	3.36057
450	-0.00253	450	0.09199			665	3.00582	665	3.32869
449	-0.00264	449	0.09079			664.9	2.8867	664.9	3.31335
448	-0.00262	448	0.08979			664.8	2.82623	664.8	3.27113
447	-0.00259	447	0.08867			664.7	2.80442	664.7	3.19961
446	-0.00262	446	0.08782			664.6	2.79751	664.6	3.16305
445	-0.00258	445	0.0868			664.5	2.84695	664.5	3.17175
444	-0.00258	444	0.08597			664.4	2.89117	664.4	3.20827
443	-0.00256	443	0.08529			664.3	2.92942	664.3	3.20791
442	-0.00258	442	0.08462			664.2	2.93955	664.2	3.19602
441	-0.00263	441	0.08395			664.1	2.88261	664.1	3.21417
440	-0.0025	440	0.08357			664	2.78733	664	3.21837
439	-0.00234	439	0.08323			663.9	2.69374	663.9	3.23239
438	-0.00233	438	0.08294			663.8	2.59988	663.8	3.25817
437	-0.00224	437	0.08285			663.7	2.55639	663.7	3.25047
436	-0.00228	436	0.08293			663.6	2.5746	663.6	3.21936
435	-0.0021	435	0.08314			663.5	2.5818	663.5	3.17493
434	-0.00208	434	0.08351			663.4	2.58697	663.4	3.19369
433	-0.00196	433	0.08386			663.3	2.67418	663.3	3.22449
432	-0.00179	432	0.08445			663.2	2.73403	663.2	3.22029
431	-0.0017	431	0.08513			663.1	2.7729	663.1	3.20346
430	-0.00159	430	0.08591			663	2.80667	663	3.20825
429	-0.00151	429	0.0869			662.9	2.78429	662.9	3.22703
428	-0.00144	428	0.08787			662.8	2.69632	662.8	3.1879
427	-0.0011	427	0.08904			662.7	2.60306	662.7	3.17839
426	-0.00116	426	0.08996			662.6	2.52913	662.6	3.20105
425	-0.00104	425	0.09106			662.5	2.49748	662.5	3.28034
424	-0.000803895	424	0.09226			662.4	2.5216	662.4	3.36363
423	-0.000679441	423	0.09354			662.3	2.57923	662.3	3.4086
422	-0.000693035	422	0.09428			662.2	2.59899	662.2	3.38281
421	-0.00050469	421	0.09546			662.1	2.61007	662.1	3.38459
420	-0.000450751	420	0.09641			662	2.58911	662	3.38554
419	-0.000245433	419	0.09741			661.9	2.52568	661.9	3.4023
418	-9.26619e-05	418	0.09827			661.8	2.54519	661.8	3.44153
417	4.78917e-05	417	0.09898			661.7	2.59278	661.7	3.44431
416	-0.000157048	416	0.09967			661.6	2.53722	661.6	3.3998
415	-5.8136e-05	415	0.10064			661.5	2.50748	661.5	3.38146
414	0.000184166	414	0.10149			661.4	2.45039	661.4	3.38819
413	9.82225e-05	413	0.10226			661.3	2.37168	661.3	3.41753
412	0.000304811	412	0.10366			661.2	2.29713	661.2	3.42179
411	0.000452386	411	0.10481			661.1	2.23826	661.1	3.39214
410	0.000405123	410	0.10599			661	2.21173	661	3.33637
409	0.000706303	409	0.10778			660.9	2.19912	660.9	3.24459
408	0.000871497	408	0.10955			660.8	2.18078	660.8	3.17213
407	0.000902286	407	0.11144			660.7	2.14835	660.7	3.0601
406	0.000900418	406	0.11338			660.6	2.15591	660.6	2.99327
405	0.00112	405	0.11549			660.5	2.22297	660.5	3.00106
404	0.000897487	404	0.11733			660.4	2.25618	660.4	2.94657
403	0.00123	403	0.11956			660.3	2.26345	660.3	2.92827
402	0.00136	402	0.1219			660.2	2.26718	660.2	2.90221
401	0.0014	401	0.12383			660.1	2.21499	660.1	2.89128
400	0.00143	400	0.12591			660	2.19903	660	2.83597
399	0.00158	399	0.12801			659.9	2.22965	659.9	2.78339
398	0.00163	398	0.1299			659.8	2.21966	659.8	2.79596
397	0.00175	397	0.13189			659.7	2.25994	659.7	2.73252
396	0.00183	396	0.13381			659.6	2.27268	659.6	2.6839
395	0.00202	395	0.13585			659.5	2.28748	659.5	2.60918
394	0.0019	394	0.13772			659.4	2.37213	659.4	2.59097
393	0.00229	393	0.1398			659.3	2.47583	659.3	2.61681
392	0.00239	392	0.14188			659.2	2.54886	659.2	2.6718
391	0.00247	391	0.14401			659.1	2.59477	659.1	2.72665
390	0.00259	390	0.1465			659	2.66243	659	2.78313
389	0.00268	389	0.14883			658.9	2.6685	658.9	2.74132
388	0.00275	388	0.15118			658.8	2.6289	658.8	2.65477
387	0.00309	387	0.15352			658.7	2.55827	658.7	2.62661
386	0.00303	386	0.15617			658.6	2.51966	658.6	2.60802
385	0.00331	385	0.15872			658.5	2.53015	658.5	2.61542
384	0.00352	384	0.16133			658.4	2.56372	658.4	2.6471
383	0.00387	383	0.16444			658.3	2.53604	658.3	2.67807
382	0.00395	382	0.16683			658.2	2.52211	658.2	2.72159
381	0.00403	381	0.16962			658.1	2.50736	658.1	2.72093
380	0.0042	380	0.17265			658	2.47863	658	2.76655
379	0.00447	379	0.17547			657.9	2.49233	657.9	2.76624
378	0.00462	378	0.17845			657.8	2.54375	657.8	2.78809
377	0.00505	377	0.18162			657.7	2.54834	657.7	2.78435
376	0.00499	376	0.18449			657.6	2.54406	657.6	2.76886
375	0.00535	375	0.18825			657.5	2.5535	657.5	2.74829
374	0.00584	374	0.19158			657.4	2.61923	657.4	2.75043
373	0.00607	373	0.19525			657.3	2.61608	657.3	2.73163
372	0.00627	372	0.19864			657.2	2.6124	657.2	2.85843
371	0.00647	371	0.20258			657.1	2.58538	657.1	2.96114
370	0.00686	370	0.20649			657	2.58783	657	3.03469
369	0.00747	369	0.21075			656.9	2.64739	656.9	3.05426
368	0.00765	368	0.21464			656.8	2.69477	656.8	3.02127
367	0.00788	367	0.21876			656.7	2.77549	656.7	2.97952
366	0.00812	366	0.22258			656.6	2.8907	656.6	2.96771
365	0.0085	365	0.2262			656.5	2.9372	656.5	2.95912
364	0.00892	364	0.23039			656.4	2.93332	656.4	2.98342
363	0.00892	363	0.23404			656.3	2.8968	656.3	2.96846
362	0.00944	362	0.23739			656.2	2.88282	656.2	3.00399
361	0.00964	361	0.24039			656.1	2.8612	656.1	3.04597
360	0.00986	360	0.24354			656	2.77901	656	3.08944
359	0.01021	359	0.24626			655.9	2.66953	655.9	3.18075
358	0.0104	358	0.24894			655.8	2.57085	655.8	3.26599
357	0.0106	357	0.251			655.7	2.44777	655.7	3.33214
356	0.01098	356	0.25309			655.6	2.36329	655.6	3.3727
355	0.01131	355	0.25511			655.5	2.31967	655.5	3.33252
354	0.01123	354	0.25675			655.4	2.2922	655.4	3.29811
353	0.01147	353	0.25803			655.3	2.30431	655.3	3.22493
352	0.01159	352	0.25911			655.2	2.28078	655.2	3.17055
351	0.01207	351	0.26096			655.1	2.23576	655.1	3.16779
350	0.01228	350	0.2622			655	2.1391	655	3.17084
349	0.01564	349	0.28303			654.9	2.07434	654.9	3.18116
348	0.0184	348	0.28373			654.8	1.9781	654.8	3.18249
347	0.0171	347	0.28543			654.7	1.94353	654.7	3.13585
346	0.01728	346	0.286			654.6	1.95807	654.6	3.11895
345	0.01837	345	0.28753			654.5	1.94194	654.5	3.0759
344	0.01844	344	0.28915			654.4	1.94152	654.4	3.01777
343	0.01872	343	0.29057			654.3	1.96626	654.3	2.96478
342	0.01912	342	0.29155			654.2	2.01265	654.2	2.84611
341	0.01898	341	0.29273			654.1	2.03406	654.1	2.78373
340	0.01977	340	0.29466			654	2.03038	654	2.71742
339	0.01997	339	0.29718			653.9	2.10332	653.9	2.68533
338	0.02011	338	0.29881			653.8	2.16331	653.8	2.67023
337	0.0209	337	0.30193			653.7	2.18094	653.7	2.63821
336	0.02127	336	0.30437			653.6	2.21347	653.6	2.68715
335	0.02167	335	0.30742			653.5	2.22293	653.5	2.74612
334	0.02222	334	0.31113			653.4	2.21931	653.4	2.77599
333	0.02293	333	0.31613			653.3	2.17935	653.3	2.81109
332	0.02399	332	0.32163			653.2	2.152	653.2	2.80973
331	0.02463	331	0.32727			653.1	2.1778	653.1	2.82613
330	0.02539	330	0.3344			653	2.1667	653	2.85224
329	0.02629	329	0.34412			652.9	2.18952	652.9	2.91183
328	0.02755	328	0.35475			652.8	2.21526	652.8	2.90906
327	0.02863	327	0.36686			652.7	2.23582	652.7	2.90137
326	0.03056	326	0.38115			652.6	2.33296	652.6	2.89596
325	0.03222	325	0.39794			652.5	2.3604	652.5	2.83898
324	0.03363	324	0.41753			652.4	2.376	652.4	2.72507
323	0.03699	323	0.43966			652.3	2.39515	652.3	2.62064
322	0.0404	322	0.46654			652.2	2.36398	652.2	2.53653
321	0.04443	321	0.49525			652.1	2.33211	652.1	2.48369
320	0.0495	320	0.52772			652	2.35673	652	2.48558
319	0.05516	319	0.56205			651.9	2.38594	651.9	2.4827
318	0.06292	318	0.59638			651.8	2.4009	651.8	2.46081
317	0.07149	317	0.62766			651.7	2.40533	651.7	2.48954
316	0.08152	316	0.6563			651.6	2.42698	651.6	2.49579
315	0.09266	315	0.67979			651.5	2.40992	651.5	2.51234
314	0.10584	314	0.69884			651.4	2.37338	651.4	2.54466
313	0.12013	313	0.71279			651.3	2.39564	651.3	2.56368
312	0.13668	312	0.72188			651.2	2.3826	651.2	2.55166
311	0.15755	311	0.72942			651.1	2.3375	651.1	2.5761
310	0.18336	310	0.7343			651	2.28831	651	2.58981
309	0.21292	309	0.73723			650.9	2.223	650.9	2.60272
308	0.24776	308	0.73903			650.8	2.16049	650.8	2.68509
307	0.28825	307	0.74188			650.7	2.12866	650.7	2.78331
306	0.33507	306	0.74353			650.6	2.09706	650.6	2.85901
305	0.38617	305	0.74364			650.5	2.05563	650.5	2.90948
304	0.44358	304	0.74583			650.4	2.01245	650.4	2.94722
303	0.50145	303	0.74863			650.3	1.98039	650.3	2.96831
302	0.55728	302	0.74999			650.2	1.8895	650.2	2.97557
301	0.60698	301	0.7526			650.1	1.81226	650.1	2.98615
300	0.64913	300	0.75405			650	1.75543	650	2.92862
299	0.68568	299	0.75691			649.9	1.72965	649.9	2.87206
298	0.71301	298	0.7593			649.8	1.69351	649.8	2.78202
297	0.73498	297	0.76164			649.7	1.71633	649.7	2.6912
296	0.75065	296	0.76502			649.6	1.73253	649.6	2.60018
295	0.76279	295	0.76782			649.5	1.74887	649.5	2.55789
294	0.7698	294	0.76945			649.4	1.76067	649.4	2.57852
293	0.7753	293	0.77317			649.3	1.74392	649.3	2.64367
292	0.77965	292	0.77587			649.2	1.7029	649.2	2.69555
291	0.78299	291	0.77934			649.1	1.73788	649.1	2.7352
290	0.78651	290	0.78301			649	1.77726	649	2.77067
289	0.78993	289	0.78566			648.9	1.86364	648.9	2.82904
288	0.79285	288	0.78945			648.8	1.96366	648.8	2.89811
287	0.7967	287	0.79271			648.7	2.05369	648.7	2.95223
286	0.79963	286	0.79558			648.6	2.07992	648.6	3.00313
285	0.8027	285	0.79844			648.5	2.10421	648.5	2.9868
284	0.80684	284	0.80214			648.4	2.12537	648.4	2.97624
283	0.81044	283	0.80626			648.3	2.145	648.3	2.98009
282	0.81389	282	0.81036			648.2	2.20482	648.2	2.92542
281	0.81782	281	0.81416			648.1	2.28262	648.1	2.97179
280	0.82089	280	0.81719			648	2.2531	648	3.01269
279	0.8257	279	0.82277			647.9	2.21892	647.9	3.0652
278	0.82965	278	0.82679			647.8	2.18219	647.8	3.10864
277	0.83453	277	0.83061			647.7	2.22426	647.7	3.16181
276	0.83897	276	0.83536			647.6	2.23198	647.6	3.1646
275	0.84413	275	0.84052			647.5	2.23101	647.5	3.18629
274	0.84882	274	0.84478			647.4	2.17917	647.4	3.21052
273	0.85414	273	0.85048			647.3	2.18024	647.3	3.20665
272	0.86026	272	0.85681			647.2	2.16446	647.2	3.13647
271	0.86528	271	0.8621			647.1	2.0988	647.1	3.067
270	0.8716	270	0.86821			647	2.01756	647	2.96731
269	0.87806	269	0.87489			646.9	1.96846	646.9	2.87161
268	0.88464	268	0.88187			646.8	2.02744	646.8	2.82198
267	0.89201	267	0.88877			646.7	2.04769	646.7	2.79651
266	0.8981	266	0.89545			646.6	2.07623	646.6	2.82732
265	0.90517	265	0.90327			646.5	2.0853	646.5	2.88331
264	0.9129	264	0.91104			646.4	2.08034	646.4	2.84085
263	0.91946	263	0.91954			646.3	2.07966	646.3	2.79494
262	0.92645	262	0.92804			646.2	2.09057	646.2	2.78538
261	0.93278	261	0.936			646.1	2.14001	646.1	2.74998
260	0.93958	260	0.94484			646	2.11156	646	2.64601
259	0.94576	259	0.95367			645.9	2.12899	645.9	2.58709
258	0.95097	258	0.96224			645.8	2.1465	645.8	2.55198
257	0.95377	257	0.97328			645.7	2.16259	645.7	2.49631
256	0.95886	256	0.98283			645.6	2.16237	645.6	2.45626
255	0.96355	255	0.99265			645.5	2.1454	645.5	2.48765
254	0.97064	254	1.0027			645.4	2.11491	645.4	2.50384
253	0.97711	253	1.01455			645.3	2.10314	645.3	2.53036
252	0.98651	252	1.02606			645.2	2.1363	645.2	2.56628
251	0.99867	251	1.03757			645.1	2.07571	645.1	2.62091
250	1.01435	250	1.04931			645	2.0912	645	2.65612
249	1.03198	249	1.06134			644.9	2.09965	644.9	2.66859
248	1.05138	248	1.07346			644.8	2.083	644.8	2.66344
247	1.07049	247	1.08796			644.7	2.08355	644.7	2.69644
246	1.0929	246	1.10207			644.6	2.1362	644.6	2.75441
245	1.11431	245	1.11824			644.5	2.19248	644.5	2.79864
244	1.13777	244	1.13715			644.4	2.19973	644.4	2.83963
243	1.15979	243	1.1572			644.3	2.27642	644.3	2.84556
242	1.1797	242	1.17635			644.2	2.35442	644.2	2.80609
241	1.20027	241	1.19508			644.1	2.40955	644.1	2.75266
240	1.22045	240	1.21641			644	2.45689	644	2.72009
239	1.24433	239	1.2403			643.9	2.41902	643.9	2.73278
238	1.26901	238	1.26616			643.8	2.37335	643.8	2.77621
237	1.29858	237	1.2966			643.7	2.40765	643.7	2.81901
236	1.32952	236	1.3272			643.6	2.46999	643.6	2.88898
235	1.36455	235	1.36331			643.5	2.44292	643.5	2.9926
234	1.40262	234	1.40077			643.4	2.44074	643.4	3.06568
233	1.43905	233	1.43797			643.3	2.40446	643.3	3.05931
232	1.47819	232	1.47758			643.2	2.3467	643.2	2.97514
231	1.52369	231	1.52302			643.1	2.28357	643.1	2.93433
230	1.56799	230	1.57193			643	2.18558	643	2.88534
229	1.61969	229	1.62006			642.9	2.10275	642.9	2.81345
228	1.67234	228	1.67454			642.8	2.01936	642.8	2.73682
227	1.72534	227	1.73013			642.7	1.96885	642.7	2.68796
226	1.78201	226	1.78945			642.6	1.86468	642.6	2.68555
225	1.83829	225	1.84603			642.5	1.78989	642.5	2.68039
224	1.89096	224	1.9019			642.4	1.75841	642.4	2.66244
223	1.94201	223	1.95672			642.3	1.70995	642.3	2.68274
222	1.99344	222	2.00926			642.2	1.71047	642.2	2.70411
221	2.03757	221	2.05535			642.1	1.74498	642.1	2.6265
220	2.08123	220	2.09718			642	1.74669	642	2.58406
219	2.11168	219	2.13821			641.9	1.69976	641.9	2.55791
218	2.1461	218	2.16542			641.8	1.71242	641.8	2.46967
217	2.16764	217	2.19573			641.7	1.75635	641.7	2.37919
216	2.18875	216	2.21256			641.6	1.79537	641.6	2.34011
215	2.2005	215	2.22114			641.5	1.85995	641.5	2.35551
214	2.20474	214	2.23092			641.4	1.89087	641.4	2.33071
213	2.21333	213	2.22877			641.3	1.93843	641.3	2.37118
212	2.22279	212	2.23685			641.2	1.98737	641.2	2.43527
211	2.21507	211	2.23193			641.1	2.07767	641.1	2.44719
210	2.21554	210	2.2291			641	2.14245	641	2.41031
209	2.21393	209	2.23105			640.9	2.21833	640.9	2.40719
208	2.23214	208	2.24576			640.8	2.26175	640.8	2.4728
207	2.24413	207	2.24859			640.7	2.28014	640.7	2.55193
206	2.2451	206	2.2543			640.6	2.33505	640.6	2.59476
205	2.26949	205	2.28577			640.5	2.36766	640.5	2.60857
204	2.27732	204	2.28032			640.4	2.40039	640.4	2.6596
203	2.26786	203	2.30264			640.3	2.41296	640.3	2.63165
202	2.27481	202	2.30562			640.2	2.44935	640.2	2.59136
201	2.30135	201	2.31285			640.1	2.46237	640.1	2.58816
200	2.30023	200	2.34985			640	2.39963	640	2.62878
						639.9	2.28335	639.9	2.6621
						639.8	2.2218	639.8	2.71015
						639.7	2.26842	639.7	2.76387
						639.6	2.27636	639.6	2.80053
						639.5	2.30785	639.5	2.81384
						639.4	2.2692	639.4	2.87072
						639.3	2.24178	639.3	2.93908
						639.2	2.20529	639.2	2.96419
						639.1	2.17974	639.1	2.98082
						639	2.1589	639	2.96605
						638.9	2.08425	638.9	2.89612
						638.8	1.99989	638.8	2.82055
						638.7	1.91752	638.7	2.78246
						638.6	1.85944	638.6	2.82201
						638.5	1.77742	638.5	2.86933
						638.4	1.76117	638.4	2.88499
						638.3	1.7897	638.3	2.833
						638.2	1.86478	638.2	2.80373
						638.1	1.88561	638.1	2.77979
						638	1.85686	638	2.78688
						637.9	1.8632	637.9	2.79185
						637.8	1.83994	637.8	2.78733
						637.7	1.81523	637.7	2.80301
						637.6	1.80598	637.6	2.7727
						637.5	1.79984	637.5	2.7262
						637.4	1.78735	637.4	2.68078
						637.3	1.76515	637.3	2.65706
						637.2	1.77744	637.2	2.71718
						637.1	1.8445	637.1	2.79535
						637	1.89435	637	2.8377
						636.9	1.8875	636.9	2.85371
						636.8	1.9189	636.8	2.82428
						636.7	1.92374	636.7	2.77963
						636.6	1.92865	636.6	2.7685
						636.5	1.95651	636.5	2.7669
						636.4	1.96528	636.4	2.73142
						636.3	1.99906	636.3	2.68961
						636.2	2.0341	636.2	2.64266
						636.1	2.02453	636.1	2.57502
						636	2.08529	636	2.50552
						635.9	2.12447	635.9	2.50758
						635.8	2.10922	635.8	2.54628
						635.7	2.09598	635.7	2.56742
						635.6	2.09628	635.6	2.60009
						635.5	2.08888	635.5	2.56473
						635.4	2.08116	635.4	2.48974
						635.3	2.05678	635.3	2.39951
						635.2	2.03437	635.2	2.27066
						635.1	2.00674	635.1	2.15992
						635	1.99115	635	2.11727
						634.9	1.98844	634.9	2.11314
						634.8	2.00273	634.8	2.11975
						634.7	2.04604	634.7	2.18062
						634.6	2.05244	634.6	2.21537
						634.5	2.02381	634.5	2.20347
						634.4	2.04024	634.4	2.1919
						634.3	1.96504	634.3	2.14558
						634.2	1.92707	634.2	2.09928
						634.1	1.94604	634.1	2.05259
						634	1.99255	634	2.00076
						633.9	2.01949	633.9	1.96866
						633.8	2.00186	633.8	1.97162
						633.7	1.97262	633.7	1.95872
						633.6	1.95386	633.6	1.96703
						633.5	1.9962	633.5	2.03122
						633.4	2.08085	633.4	2.0952
						633.3	2.0974	633.3	2.10797
						633.2	2.04985	633.2	2.06365
						633.1	1.98202	633.1	2.03194
						633	1.90712	633	1.98497
						632.9	1.90475	632.9	1.99354
						632.8	1.91984	632.8	2.00306
						632.7	1.91637	632.7	2.01861
						632.6	1.91107	632.6	2.07984
						632.5	1.85031	632.5	2.13353
						632.4	1.83058	632.4	2.15967
						632.3	1.79569	632.3	2.17965
						632.2	1.77067	632.2	2.16528
						632.1	1.78743	632.1	2.1064
						632	1.79018	632	2.11418
						631.9	1.7856	631.9	2.14851
						631.8	1.75734	631.8	2.15959
						631.7	1.68975	631.7	2.18401
						631.6	1.66201	631.6	2.18985
						631.5	1.67137	631.5	2.22437
						631.4	1.65947	631.4	2.21275
						631.3	1.67037	631.3	2.18666
						631.2	1.62379	631.2	2.15893
						631.1	1.58904	631.1	2.12412
						631	1.55009	631	2.0939
						630.9	1.54547	630.9	2.02674
						630.8	1.58924	630.8	1.9791
						630.7	1.5873	630.7	1.96236
						630.6	1.54604	630.6	1.962
						630.5	1.51399	630.5	1.97487
						630.4	1.4972	630.4	2.03637
						630.3	1.50867	630.3	2.0948
						630.2	1.50379	630.2	2.12561
						630.1	1.50676	630.1	2.12004
						630	1.5372	630	2.11791
						629.9	1.58937	629.9	2.16078
						629.8	1.6644	629.8	2.17524
						629.7	1.77741	629.7	2.24236
						629.6	1.89474	629.6	2.27639
						629.5	1.95077	629.5	2.22227
						629.4	1.96599	629.4	2.18359
						629.3	1.99743	629.3	2.17203
						629.2	2.01836	629.2	2.17762
						629.1	2.02302	629.1	2.15417
						629	2.04802	629	2.11955
						628.9	2.12896	628.9	2.07443
						628.8	2.18275	628.8	2.03573
						628.7	2.24073	628.7	1.97233
						628.6	2.28557	628.6	1.876
						628.5	2.31093	628.5	1.84193
						628.4	2.29743	628.4	1.79909
						628.3	2.3044	628.3	1.74765
						628.2	2.25438	628.2	1.71295
						628.1	2.15326	628.1	1.67424
						628	2.04414	628	1.62924
						627.9	1.95781	627.9	1.62765
						627.8	1.88827	627.8	1.66877
						627.7	1.81271	627.7	1.73979
						627.6	1.77412	627.6	1.81725
						627.5	1.7849	627.5	1.88987
						627.4	1.79512	627.4	2.03421
						627.3	1.77471	627.3	2.18695
						627.2	1.69022	627.2	2.26952
						627.1	1.63294	627.1	2.28783
						627	1.58195	627	2.31341
						626.9	1.50411	626.9	2.34656
						626.8	1.48012	626.8	2.31988
						626.7	1.49993	626.7	2.26947
						626.6	1.5098	626.6	2.21682
						626.5	1.57623	626.5	2.17699
						626.4	1.64299	626.4	2.19165
						626.3	1.68459	626.3	2.19674
						626.2	1.66844	626.2	2.17096
						626.1	1.70046	626.1	2.12971
						626	1.78037	626	2.11796
						625.9	1.83264	625.9	2.09338
						625.8	1.82161	625.8	2.09592
						625.7	1.80388	625.7	2.02469
						625.6	1.77371	625.6	1.94571
						625.5	1.7572	625.5	1.92961
						625.4	1.74223	625.4	1.96169
						625.3	1.73522	625.3	1.9769
						625.2	1.72578	625.2	2.00098
						625.1	1.73765	625.1	2.02027
						625	1.72455	625	2.05724
						624.9	1.67736	624.9	2.11824
						624.8	1.60351	624.8	2.173
						624.7	1.57932	624.7	2.21692
						624.6	1.59012	624.6	2.24243
						624.5	1.62454	624.5	2.22552
						624.4	1.60933	624.4	2.24003
						624.3	1.57458	624.3	2.24469
						624.2	1.51761	624.2	2.2361
						624.1	1.49017	624.1	2.20619
						624	1.4805	624	2.17729
						623.9	1.48749	623.9	2.16479
						623.8	1.50533	623.8	2.13515
						623.7	1.48106	623.7	2.09114
						623.6	1.44093	623.6	2.07462
						623.5	1.41005	623.5	2.04313
						623.4	1.34181	623.4	2.06109
						623.3	1.32035	623.3	2.1086
						623.2	1.32873	623.2	2.17296
						623.1	1.34489	623.1	2.18508
						623	1.3501	623	2.16114
						622.9	1.33755	622.9	2.13542
						622.8	1.29385	622.8	2.19539
						622.7	1.28172	622.7	2.25129
						622.6	1.25833	622.6	2.26488
						622.5	1.26615	622.5	2.23985
						622.4	1.28829	622.4	2.1907
						622.3	1.31126	622.3	2.165
						622.2	1.33267	622.2	2.15098
						622.1	1.33409	622.1	2.19591
						622	1.37002	622	2.2285
						621.9	1.3638	621.9	2.25396
						621.8	1.39044	621.8	2.31182
						621.7	1.44986	621.7	2.3191
						621.6	1.49654	621.6	2.28982
						621.5	1.54469	621.5	2.24832
						621.4	1.57882	621.4	2.21389
						621.3	1.57692	621.3	2.17183
						621.2	1.57	621.2	2.16751
						621.1	1.53386	621.1	2.14727
						621	1.53886	621	2.16047
						620.9	1.57785	620.9	2.17215
						620.8	1.60627	620.8	2.19771
						620.7	1.62504	620.7	2.22208
						620.6	1.63261	620.6	2.2629
						620.5	1.59109	620.5	2.27625
						620.4	1.56294	620.4	2.24674
						620.3	1.53012	620.3	2.23264
						620.2	1.57296	620.2	2.18956
						620.1	1.58459	620.1	2.16109
						620	1.56036	620	2.12816
						619.9	1.55153	619.9	2.1601
						619.8	1.51701	619.8	2.16284
						619.7	1.47582	619.7	2.14349
						619.6	1.46165	619.6	2.13845
						619.5	1.4864	619.5	2.11231
						619.4	1.52243	619.4	2.06858
						619.3	1.52179	619.3	2.0393
						619.2	1.52395	619.2	2.00121
						619.1	1.51872	619.1	1.99236
						619	1.51619	619	2.02763
						618.9	1.51517	618.9	2.03539
						618.8	1.54197	618.8	2.02936
						618.7	1.55087	618.7	2.01757
						618.6	1.55854	618.6	1.96768
						618.5	1.52639	618.5	1.95833
						618.4	1.4984	618.4	1.92553
						618.3	1.51619	618.3	1.88186
						618.2	1.51079	618.2	1.85813
						618.1	1.49801	618.1	1.85097
						618	1.48725	618	1.86215
						617.9	1.47343	617.9	1.9005
						617.8	1.4832	617.8	1.94483
						617.7	1.48115	617.7	1.97459
						617.6	1.51803	617.6	1.94808
						617.5	1.56695	617.5	1.9326
						617.4	1.58941	617.4	1.89963
						617.3	1.60126	617.3	1.8653
						617.2	1.59635	617.2	1.8665
						617.1	1.57585	617.1	1.88011
						617	1.59218	617	1.9161
						616.9	1.59652	616.9	1.98435
						616.8	1.61271	616.8	2.00123
						616.7	1.61705	616.7	1.99097
						616.6	1.59525	616.6	2.00588
						616.5	1.57003	616.5	1.97798
						616.4	1.58404	616.4	2.00465
						616.3	1.57802	616.3	2.06559
						616.2	1.58058	616.2	2.04414
						616.1	1.49748	616.1	2.00069
						616	1.43979	616	1.97204
						615.9	1.37195	615.9	1.95507
						615.8	1.27828	615.8	1.92698
						615.7	1.1811	615.7	1.93349
						615.6	1.12398	615.6	1.94164
						615.5	1.09126	615.5	1.9396
						615.4	1.10068	615.4	1.93983
						615.3	1.11814	615.3	1.93782
						615.2	1.17803	615.2	1.93217
						615.1	1.23029	615.1	1.94616
						615	1.27092	615	1.9797
						614.9	1.2789	614.9	1.98774
						614.8	1.25532	614.8	1.93654
						614.7	1.19029	614.7	1.84253
						614.6	1.19855	614.6	1.73701
						614.5	1.19711	614.5	1.74591
						614.4	1.25016	614.4	1.77108
						614.3	1.31486	614.3	1.79353
						614.2	1.36647	614.2	1.77696
						614.1	1.37616	614.1	1.78641
						614	1.40152	614	1.79188
						613.9	1.40827	613.9	1.80152
						613.8	1.40562	613.8	1.77942
						613.7	1.4352	613.7	1.72418
						613.6	1.44982	613.6	1.67035
						613.5	1.43648	613.5	1.6309
						613.4	1.40809	613.4	1.61889
						613.3	1.40562	613.3	1.60515
						613.2	1.38486	613.2	1.61867
						613.1	1.39863	613.1	1.69861
						613	1.44966	613	1.77678
						612.9	1.45562	612.9	1.85347
						612.8	1.46336	612.8	1.88713
						612.7	1.42961	612.7	1.89524
						612.6	1.37405	612.6	1.84595
						612.5	1.3482	612.5	1.82424
						612.4	1.37867	612.4	1.81001
						612.3	1.41472	612.3	1.83335
						612.2	1.42597	612.2	1.82888
						612.1	1.45197	612.1	1.82009
						612	1.40359	612	1.83232
						611.9	1.34249	611.9	1.87041
						611.8	1.28868	611.8	1.8922
						611.7	1.27404	611.7	1.90121
						611.6	1.25313	611.6	1.92012
						611.5	1.27288	611.5	1.88133
						611.4	1.28388	611.4	1.82945
						611.3	1.30216	611.3	1.79609
						611.2	1.34563	611.2	1.7544
						611.1	1.36104	611.1	1.69943
						611	1.35515	611	1.66605
						610.9	1.35908	610.9	1.70318
						610.8	1.34529	610.8	1.71715
						610.7	1.30356	610.7	1.72458
						610.6	1.25223	610.6	1.73257
						610.5	1.19545	610.5	1.7618
						610.4	1.14199	610.4	1.81795
						610.3	1.12324	610.3	1.87894
						610.2	1.11957	610.2	1.87171
						610.1	1.12232	610.1	1.83284
						610	1.12398	610	1.78739
						609.9	1.15136	609.9	1.74349
						609.8	1.1826	609.8	1.71569
						609.7	1.21433	609.7	1.70807
						609.6	1.24415	609.6	1.70739
						609.5	1.21904	609.5	1.70852
						609.4	1.16784	609.4	1.73658
						609.3	1.17948	609.3	1.75747
						609.2	1.2202	609.2	1.76902
						609.1	1.22022	609.1	1.82427
						609	1.23491	609	1.84517
						608.9	1.24775	608.9	1.82642
						608.8	1.28327	608.8	1.76153
						608.7	1.26032	608.7	1.69535
						608.6	1.21907	608.6	1.6288
						608.5	1.16598	608.5	1.57334
						608.4	1.11951	608.4	1.56702
						608.3	1.0322	608.3	1.55785
						608.2	0.97195	608.2	1.56861
						608.1	0.95498	608.1	1.61002
						608	0.93787	608	1.64499
						607.9	0.89542	607.9	1.66228
						607.8	0.87665	607.8	1.66507
						607.7	0.88352	607.7	1.66356
						607.6	0.93016	607.6	1.70284
						607.5	0.94828	607.5	1.70791
						607.4	0.96283	607.4	1.68376
						607.3	0.96411	607.3	1.65445
						607.2	0.96646	607.2	1.67241
						607.1	0.99323	607.1	1.72545
						607	1.07589	607	1.74116
						606.9	1.16948	606.9	1.73585
						606.8	1.29764	606.8	1.76274
						606.7	1.4007	606.7	1.81202
						606.6	1.50758	606.6	1.84462
						606.5	1.54778	606.5	1.85096
						606.4	1.513	606.4	1.8249
						606.3	1.48643	606.3	1.81244
						606.2	1.45847	606.2	1.82756
						606.1	1.42259	606.1	1.84004
						606	1.41007	606	1.7871
						605.9	1.313	605.9	1.7258
						605.8	1.24954	605.8	1.71099
						605.7	1.2315	605.7	1.70987
						605.6	1.18338	605.6	1.73619
						605.5	1.1642	605.5	1.74716
						605.4	1.12316	605.4	1.74667
						605.3	1.06277	605.3	1.7615
						605.2	0.97141	605.2	1.77401
						605.1	0.88684	605.1	1.75967
						605	0.82255	605	1.71258
						604.9	0.76896	604.9	1.70264
						604.8	0.7484	604.8	1.69842
						604.7	0.78227	604.7	1.70377
						604.6	0.79986	604.6	1.69647
						604.5	0.78184	604.5	1.68472
						604.4	0.80551	604.4	1.67381
						604.3	0.81169	604.3	1.71261
						604.2	0.85986	604.2	1.72586
						604.1	0.85209	604.1	1.71635
						604	0.81482	604	1.72338
						603.9	0.85327	603.9	1.75016
						603.8	0.8824	603.8	1.76726
						603.7	0.90906	603.7	1.75398
						603.6	0.90625	603.6	1.75147
						603.5	0.98877	603.5	1.73545
						603.4	1.02932	603.4	1.73784
						603.3	1.02606	603.3	1.78145
						603.2	1.05852	603.2	1.811
						603.1	1.06394	603.1	1.85214
						603	1.0616	603	1.8833
						602.9	1.07248	602.9	1.87849
						602.8	1.12122	602.8	1.87177
						602.7	1.09513	602.7	1.86396
						602.6	1.07383	602.6	1.85068
						602.5	1.04872	602.5	1.83252
						602.4	1.05279	602.4	1.8334
						602.3	1.06038	602.3	1.84764
						602.2	1.05334	602.2	1.84481
						602.1	1.03754	602.1	1.82504
						602	1.03292	602	1.83329
						601.9	1.05938	601.9	1.84219
						601.8	1.00604	601.8	1.84652
						601.7	0.94225	601.7	1.82742
						601.6	0.91816	601.6	1.78179
						601.5	0.87634	601.5	1.74005
						601.4	0.8485	601.4	1.67433
						601.3	0.82325	601.3	1.63917
						601.2	0.79274	601.2	1.65638
						601.1	0.7396	601.1	1.65906
						601	0.74682	601	1.63227
						600.9	0.75971	600.9	1.57294
						600.8	0.79801	600.8	1.52816
						600.7	0.84153	600.7	1.51195
						600.6	0.88836	600.6	1.49726
						600.5	0.87791	600.5	1.50375
						600.4	0.84587	600.4	1.50358
						600.3	0.84219	600.3	1.51912
						600.2	0.86531	600.2	1.55694
						600.1	0.91092	600.1	1.61809
						600	0.99072	600	1.70281
						599.9	1.0287	599.9	1.77209
						599.8	1.00676	599.8	1.8341
						599.7	0.98949	599.7	1.93499
						599.6	1.0064	599.6	1.98159
						599.5	1.03666	599.5	1.96709
						599.4	1.07798	599.4	1.92597
						599.3	1.13484	599.3	1.93758
						599.2	1.16242	599.2	1.99346
						599.1	1.15134	599.1	2.03167
						599	1.09515	599	2.0121
						598.9	1.01776	598.9	1.99227
						598.8	0.98834	598.8	1.95069
						598.7	0.96458	598.7	1.9363
						598.6	0.93194	598.6	1.87649
						598.5	0.86074	598.5	1.81834
						598.4	0.78739	598.4	1.74992
						598.3	0.72665	598.3	1.67298
						598.2	0.71754	598.2	1.59525
						598.1	0.72749	598.1	1.50945
						598	0.72928	598	1.39193
						597.9	0.71635	597.9	1.36032
						597.8	0.6982	597.8	1.34421
						597.7	0.73078	597.7	1.35165
						597.6	0.71702	597.6	1.34994
						597.5	0.72194	597.5	1.33318
						597.4	0.76333	597.4	1.34885
						597.3	0.81846	597.3	1.37625
						597.2	0.85236	597.2	1.38525
						597.1	0.8776	597.1	1.38965
						597	0.93319	597	1.33019
						596.9	0.94887	596.9	1.30241
						596.8	0.98927	596.8	1.26975
						596.7	1.01255	596.7	1.25947
						596.6	1.05683	596.6	1.22136
						596.5	1.04318	596.5	1.17885
						596.4	1.03482	596.4	1.17801
						596.3	1.04433	596.3	1.2033
						596.2	1.02629	596.2	1.21487
						596.1	0.9699	596.1	1.29866
						596	0.89889	596	1.3341
						595.9	0.8751	595.9	1.36103
						595.8	0.89933	595.8	1.38
						595.7	0.89983	595.7	1.33738
						595.6	0.89958	595.6	1.32046
						595.5	0.93009	595.5	1.31251
						595.4	0.90508	595.4	1.33279
						595.3	0.88992	595.3	1.37174
						595.2	0.93326	595.2	1.37233
						595.1	0.94051	595.1	1.40014
						595	0.96668	595	1.42
						594.9	0.98182	594.9	1.43835
						594.8	1.05698	594.8	1.48297
						594.7	1.09622	594.7	1.52194
						594.6	1.11567	594.6	1.54792
						594.5	1.14096	594.5	1.5487
						594.4	1.18804	594.4	1.50619
						594.3	1.19506	594.3	1.50891
						594.2	1.20104	594.2	1.49659
						594.1	1.14338	594.1	1.48119
						594	1.06732	594	1.50288
						593.9	1.0024	593.9	1.48252
						593.8	0.98255	593.8	1.449
						593.7	1.02028	593.7	1.39943
						593.6	1.00647	593.6	1.38194
						593.5	0.94716	593.5	1.42851
						593.4	0.93285	593.4	1.45452
						593.3	0.91216	593.3	1.46675
						593.2	0.84671	593.2	1.47974
						593.1	0.75976	593.1	1.47092
						593	0.6952	593	1.44813
						592.9	0.63796	592.9	1.44338
						592.8	0.56024	592.8	1.46333
						592.7	0.51055	592.7	1.45893
						592.6	0.48681	592.6	1.41832
						592.5	0.44543	592.5	1.39815
						592.4	0.39499	592.4	1.37243
						592.3	0.40044	592.3	1.35485
						592.2	0.42453	592.2	1.40569
						592.1	0.39558	592.1	1.44647
						592	0.34557	592	1.47697
						591.9	0.3294	591.9	1.51683
						591.8	0.34245	591.8	1.50756
						591.7	0.31319	591.7	1.48316
						591.6	0.26412	591.6	1.47296
						591.5	0.24308	591.5	1.47655
						591.4	0.23799	591.4	1.50172
						591.3	0.28087	591.3	1.53528
						591.2	0.34569	591.2	1.59068
						591.1	0.39833	591.1	1.58771
						591	0.41249	591	1.60466
						590.9	0.44295	590.9	1.66374
						590.8	0.4675	590.8	1.70839
						590.7	0.51219	590.7	1.73992
						590.6	0.51719	590.6	1.76445
						590.5	0.50185	590.5	1.7357
						590.4	0.52177	590.4	1.71769
						590.3	0.58389	590.3	1.70465
						590.2	0.65722	590.2	1.6654
						590.1	0.70573	590.1	1.65194
						590	0.76369	590	1.63844
						589.9	0.83298	589.9	1.59716
						589.8	0.88063	589.8	1.58078
						589.7	0.88657	589.7	1.56129
						589.6	0.87614	589.6	1.5372
						589.5	0.86547	589.5	1.50475
						589.4	0.87669	589.4	1.5081
						589.3	0.86597	589.3	1.49365
						589.2	0.85523	589.2	1.46347
						589.1	0.84893	589.1	1.47451
						589	0.83659	589	1.51296
						588.9	0.81813	588.9	1.58407
						588.8	0.79456	588.8	1.64601
						588.7	0.77972	588.7	1.67
						588.6	0.76636	588.6	1.70277
						588.5	0.76367	588.5	1.71575
						588.4	0.7854	588.4	1.69483
						588.3	0.79097	588.3	1.69322
						588.2	0.78957	588.2	1.71448
						588.1	0.79216	588.1	1.71374
						588	0.83255	588	1.72743
						587.9	0.85565	587.9	1.75793
						587.8	0.85921	587.8	1.76546
						587.7	0.83844	587.7	1.7499
						587.6	0.84982	587.6	1.71007
						587.5	0.83757	587.5	1.68782
						587.4	0.83145	587.4	1.63805
						587.3	0.81134	587.3	1.59922
						587.2	0.78006	587.2	1.53437
						587.1	0.77726	587.1	1.50937
						587	0.78609	587	1.51402
						586.9	0.77939	586.9	1.50526
						586.8	0.7319	586.8	1.50966
						586.7	0.67873	586.7	1.57069
						586.6	0.61371	586.6	1.58253
						586.5	0.57711	586.5	1.56831
						586.4	0.58122	586.4	1.56519
						586.3	0.57713	586.3	1.56289
						586.2	0.56468	586.2	1.55358
						586.1	0.56115	586.1	1.53494
						586	0.57401	586	1.50753
						585.9	0.56479	585.9	1.49359
						585.8	0.59026	585.8	1.49413
						585.7	0.5949	585.7	1.53858
						585.6	0.61812	585.6	1.57723
						585.5	0.69116	585.5	1.5813
						585.4	0.75258	585.4	1.55172
						585.3	0.74492	585.3	1.53752
						585.2	0.73996	585.2	1.51416
						585.1	0.75282	585.1	1.52249
						585	0.77262	585	1.50615
						584.9	0.82375	584.9	1.49796
						584.8	0.8633	584.8	1.50621
						584.7	0.87476	584.7	1.51678
						584.6	0.8529	584.6	1.52139
						584.5	0.86291	584.5	1.51151
						584.4	0.88206	584.4	1.52882
						584.3	0.88558	584.3	1.57605
						584.2	0.93616	584.2	1.65931
						584.1	0.98821	584.1	1.69855
						584	1.02145	584	1.66375
						583.9	1.02653	583.9	1.6114
						583.8	0.99609	583.8	1.60041
						583.7	0.99254	583.7	1.60483
						583.6	1.02743	583.6	1.60429
						583.5	1.06371	583.5	1.61384
						583.4	1.06931	583.4	1.59808
						583.3	1.06844	583.3	1.56778
						583.2	1.02916	583.2	1.56067
						583.1	0.9798	583.1	1.56597
						583	0.92312	583	1.60048
						582.9	0.89801	582.9	1.5975
						582.8	0.8704	582.8	1.56378
						582.7	0.87406	582.7	1.54274
						582.6	0.91253	582.6	1.5245
						582.5	0.91285	582.5	1.46191
						582.4	0.90457	582.4	1.44149
						582.3	0.93128	582.3	1.44195
						582.2	0.95597	582.2	1.44592
						582.1	1.00259	582.1	1.44639
						582	0.99733	582	1.43243
						581.9	0.97705	581.9	1.4013
						581.8	0.94524	581.8	1.40108
						581.7	0.94553	581.7	1.4094
						581.6	0.93683	581.6	1.4325
						581.5	0.91944	581.5	1.43017
						581.4	0.9238	581.4	1.41719
						581.3	0.95513	581.3	1.38937
						581.2	0.95791	581.2	1.3866
						581.1	0.94811	581.1	1.40656
						581	0.91406	581	1.427
						580.9	0.88735	580.9	1.4117
						580.8	0.87996	580.8	1.4495
						580.7	0.85454	580.7	1.49365
						580.6	0.80359	580.6	1.50745
						580.5	0.79219	580.5	1.52096
						580.4	0.77281	580.4	1.54926
						580.3	0.74628	580.3	1.58398
						580.2	0.71919	580.2	1.63692
						580.1	0.70525	580.1	1.66009
						580	0.67728	580	1.66699
						579.9	0.69016	579.9	1.67801
						579.8	0.73471	579.8	1.68658
						579.7	0.76664	579.7	1.68298
						579.6	0.76816	579.6	1.67831
						579.5	0.76807	579.5	1.67461
						579.4	0.76725	579.4	1.68267
						579.3	0.7285	579.3	1.6782
						579.2	0.68324	579.2	1.69761
						579.1	0.61276	579.1	1.68222
						579	0.54757	579	1.61557
						578.9	0.47642	578.9	1.57335
						578.8	0.39505	578.8	1.5513
						578.7	0.34684	578.7	1.51629
						578.6	0.34735	578.6	1.52819
						578.5	0.36412	578.5	1.52868
						578.4	0.37283	578.4	1.51119
						578.3	0.40306	578.3	1.51492
						578.2	0.41605	578.2	1.52197
						578.1	0.38702	578.1	1.53354
						578	0.35567	578	1.55098
						577.9	0.35577	577.9	1.58798
						577.8	0.3562	577.8	1.62757
						577.7	0.369	577.7	1.68034
						577.6	0.42006	577.6	1.7199
						577.5	0.46639	577.5	1.73438
						577.4	0.52866	577.4	1.74375
						577.3	0.59635	577.3	1.75712
						577.2	0.63501	577.2	1.82198
						577.1	0.66456	577.1	1.87068
						577	0.67197	577	1.88917
						576.9	0.65727	576.9	1.85125
						576.8	0.67355	576.8	1.80203
						576.7	0.70279	576.7	1.80863
						576.6	0.67827	576.6	1.85507
						576.5	0.62524	576.5	1.86787
						576.4	0.5959	576.4	1.88807
						576.3	0.58104	576.3	1.91698
						576.2	0.58605	576.2	1.90479
						576.1	0.60374	576.1	1.87293
						576	0.61816	576	1.8301
						575.9	0.64858	575.9	1.77044
						575.8	0.66591	575.8	1.73164
						575.7	0.69862	575.7	1.71271
						575.6	0.70233	575.6	1.74603
						575.5	0.74478	575.5	1.72605
						575.4	0.77852	575.4	1.7218
						575.3	0.78493	575.3	1.74207
						575.2	0.79076	575.2	1.75075
						575.1	0.77639	575.1	1.80146
						575	0.75656	575	1.80736
						574.9	0.77257	574.9	1.75386
						574.8	0.77462	574.8	1.74023
						574.7	0.78442	574.7	1.75651
						574.6	0.80715	574.6	1.77199
						574.5	0.82196	574.5	1.80976
						574.4	0.82853	574.4	1.8307
						574.3	0.82873	574.3	1.84572
						574.2	0.80373	574.2	1.8858
						574.1	0.77603	574.1	1.92316
						574	0.72333	574	1.95425
						573.9	0.72393	573.9	1.92064
						573.8	0.71991	573.8	1.895
						573.7	0.74307	573.7	1.85676
						573.6	0.76891	573.6	1.79962
						573.5	0.759	573.5	1.79573
						573.4	0.76464	573.4	1.78767
						573.3	0.78215	573.3	1.7846
						573.2	0.78426	573.2	1.78891
						573.1	0.8013	573.1	1.78023
						573	0.8281	573	1.75482
						572.9	0.85449	572.9	1.73864
						572.8	0.85802	572.8	1.72358
						572.7	0.88267	572.7	1.73826
						572.6	0.88545	572.6	1.75713
						572.5	0.88559	572.5	1.77565
						572.4	0.88224	572.4	1.77214
						572.3	0.90449	572.3	1.75533
						572.2	0.91151	572.2	1.79954
						572.1	0.94196	572.1	1.85452
						572	0.97431	572	1.8801
						571.9	1.01568	571.9	1.90828
						571.8	1.09032	571.8	1.90774
						571.7	1.13823	571.7	1.91835
						571.6	1.13501	571.6	1.92856
						571.5	1.14163	571.5	1.92088
						571.4	1.17187	571.4	1.9158
						571.3	1.18221	571.3	1.91714
						571.2	1.17127	571.2	1.91977
						571.1	1.12929	571.1	1.90192
						571	1.0541	571	1.88767
						570.9	1.03023	570.9	1.8909
						570.8	1.04062	570.8	1.85531
						570.7	1.05432	570.7	1.81746
						570.6	1.06079	570.6	1.79521
						570.5	1.05947	570.5	1.7786
						570.4	1.03762	570.4	1.77359
						570.3	1.00739	570.3	1.77621
						570.2	0.98335	570.2	1.7807
						570.1	0.94158	570.1	1.80167
						570	0.90201	570	1.79314
						569.9	0.87387	569.9	1.78501
						569.8	0.84221	569.8	1.80394
						569.7	0.75974	569.7	1.84734
						569.6	0.70635	569.6	1.86478
						569.5	0.6675	569.5	1.85865
						569.4	0.68778	569.4	1.85494
						569.3	0.73844	569.3	1.85076
						569.2	0.75622	569.2	1.82176
						569.1	0.72464	569.1	1.81812
						569	0.7064	569	1.8628
						568.9	0.68485	568.9	1.92988
						568.8	0.64984	568.8	1.95798
						568.7	0.63146	568.7	1.95605
						568.6	0.6116	568.6	1.9711
						568.5	0.57235	568.5	1.99847
						568.4	0.56007	568.4	1.99471
						568.3	0.55006	568.3	2.0105
						568.2	0.56174	568.2	2.00718
						568.1	0.57776	568.1	1.981
						568	0.60375	568	1.96457
						567.9	0.61862	567.9	1.93847
						567.8	0.63798	567.8	1.94264
						567.7	0.63008	567.7	1.94768
						567.6	0.60183	567.6	1.97216
						567.5	0.58084	567.5	1.98238
						567.4	0.57432	567.4	1.98467
						567.3	0.58486	567.3	1.9631
						567.2	0.59968	567.2	1.91937
						567.1	0.60351	567.1	1.91388
						567	0.57155	567	1.91113
						566.9	0.55639	566.9	1.89825
						566.8	0.56334	566.8	1.88345
						566.7	0.55047	566.7	1.89137
						566.6	0.53823	566.6	1.88829
						566.5	0.52536	566.5	1.90806
						566.4	0.52523	566.4	1.92252
						566.3	0.54406	566.3	1.89415
						566.2	0.57714	566.2	1.86829
						566.1	0.58081	566.1	1.82708
						566	0.57641	566	1.81931
						565.9	0.58724	565.9	1.78735
						565.8	0.59311	565.8	1.76341
						565.7	0.59412	565.7	1.7513
						565.6	0.56176	565.6	1.74583
						565.5	0.52551	565.5	1.73688
						565.4	0.50835	565.4	1.71408
						565.3	0.52396	565.3	1.68972
						565.2	0.55471	565.2	1.7119
						565.1	0.56315	565.1	1.72318
						565	0.55482	565	1.71208
						564.9	0.57281	564.9	1.68941
						564.8	0.58251	564.8	1.69168
						564.7	0.58052	564.7	1.73303
						564.6	0.56873	564.6	1.76166
						564.5	0.554	564.5	1.81226
						564.4	0.58664	564.4	1.84865
						564.3	0.58024	564.3	1.86611
						564.2	0.57562	564.2	1.88902
						564.1	0.55863	564.1	1.93421
						564	0.54608	564	1.9545
						563.9	0.56028	563.9	1.98727
						563.8	0.58307	563.8	2.01269
						563.7	0.59856	563.7	2.03024
						563.6	0.59507	563.6	2.03334
						563.5	0.57759	563.5	2.00532
						563.4	0.572	563.4	2.01404
						563.3	0.59846	563.3	2.04105
						563.2	0.59257	563.2	2.06983
						563.1	0.58284	563.1	2.04338
						563	0.58548	563	1.99302
						562.9	0.60061	562.9	1.94703
						562.8	0.61583	562.8	1.91445
						562.7	0.57902	562.7	1.93263
						562.6	0.58014	562.6	1.97247
						562.5	0.57474	562.5	1.99189
						562.4	0.5986	562.4	1.9636
						562.3	0.65092	562.3	1.9561
						562.2	0.6657	562.2	1.9435
						562.1	0.64312	562.1	1.92413
						562	0.63509	562	1.90021
						561.9	0.64111	561.9	1.87129
						561.8	0.63949	561.8	1.86321
						561.7	0.64051	561.7	1.85758
						561.6	0.63826	561.6	1.85194
						561.5	0.65582	561.5	1.84937
						561.4	0.65913	561.4	1.86619
						561.3	0.60927	561.3	1.88384
						561.2	0.58169	561.2	1.93551
						561.1	0.53734	561.1	1.9649
						561	0.53264	561	1.96763
						560.9	0.54541	560.9	1.9266
						560.8	0.5649	560.8	1.91917
						560.7	0.5953	560.7	1.92963
						560.6	0.57971	560.6	1.90882
						560.5	0.57998	560.5	1.89815
						560.4	0.58804	560.4	1.89947
						560.3	0.61173	560.3	1.9052
						560.2	0.64998	560.2	1.94668
						560.1	0.66254	560.1	1.98749
						560	0.66321	560	2.03157
						559.9	0.64804	559.9	2.0561
						559.8	0.63069	559.8	2.05215
						559.7	0.62059	559.7	2.03283
						559.6	0.68335	559.6	2.04428
						559.5	0.72026	559.5	2.03508
						559.4	0.75642	559.4	1.9944
						559.3	0.77295	559.3	1.93403
						559.2	0.77704	559.2	1.90121
						559.1	0.77945	559.1	1.88783
						559	0.77054	559	1.88459
						558.9	0.79154	558.9	1.93804
						558.8	0.80579	558.8	1.95752
						558.7	0.84406	558.7	1.99803
						558.6	0.87557	558.6	2.02722
						558.5	0.88443	558.5	2.00528
						558.4	0.9238	558.4	1.95443
						558.3	0.95756	558.3	1.88148
						558.2	0.98914	558.2	1.83578
						558.1	1.00512	558.1	1.84181
						558	1.01661	558	1.84962
						557.9	0.95957	557.9	1.85525
						557.8	0.92734	557.8	1.87569
						557.7	0.91477	557.7	1.91534
						557.6	0.90364	557.6	1.98928
						557.5	0.89136	557.5	2.02431
						557.4	0.86254	557.4	2.00397
						557.3	0.83813	557.3	1.98736
						557.2	0.79605	557.2	1.94452
						557.1	0.76852	557.1	1.91332
						557	0.73859	557	1.85038
						556.9	0.68084	556.9	1.83553
						556.8	0.64725	556.8	1.87359
						556.7	0.62577	556.7	1.90588
						556.6	0.60309	556.6	1.94166
						556.5	0.60222	556.5	1.98687
						556.4	0.61499	556.4	1.98437
						556.3	0.63574	556.3	1.99777
						556.2	0.65991	556.2	1.98972
						556.1	0.65926	556.1	1.93994
						556	0.64516	556	1.91957
						555.9	0.66259	555.9	1.86951
						555.8	0.68258	555.8	1.85051
						555.7	0.71653	555.7	1.8697
						555.6	0.71782	555.6	1.87819
						555.5	0.73165	555.5	1.88632
						555.4	0.73459	555.4	1.87395
						555.3	0.73251	555.3	1.89709
						555.2	0.7741	555.2	1.902
						555.1	0.80806	555.1	1.87865
						555	0.80239	555	1.87535
						554.9	0.7781	554.9	1.84327
						554.8	0.75033	554.8	1.79955
						554.7	0.72146	554.7	1.75991
						554.6	0.69796	554.6	1.72696
						554.5	0.7062	554.5	1.71799
						554.4	0.73397	554.4	1.71577
						554.3	0.7778	554.3	1.71817
						554.2	0.77331	554.2	1.74388
						554.1	0.74997	554.1	1.7495
						554	0.7646	554	1.75627
						553.9	0.768	553.9	1.76148
						553.8	0.75628	553.8	1.75556
						553.7	0.74177	553.7	1.78812
						553.6	0.73162	553.6	1.76423
						553.5	0.67937	553.5	1.74397
						553.4	0.65065	553.4	1.75388
						553.3	0.63901	553.3	1.77154
						553.2	0.65425	553.2	1.81671
						553.1	0.63439	553.1	1.82842
						553	0.57552	553	1.8576
						552.9	0.53697	552.9	1.89052
						552.8	0.5226	552.8	1.90467
						552.7	0.52818	552.7	1.92102
						552.6	0.51381	552.6	1.92693
						552.5	0.51172	552.5	1.92738
						552.4	0.52482	552.4	1.93703
						552.3	0.51414	552.3	1.9157
						552.2	0.53862	552.2	1.92319
						552.1	0.58763	552.1	1.96381
						552	0.64241	552	1.95883
						551.9	0.68841	551.9	1.96039
						551.8	0.72526	551.8	1.96816
						551.7	0.7418	551.7	1.94419
						551.6	0.76242	551.6	1.91005
						551.5	0.77492	551.5	1.87843
						551.4	0.81354	551.4	1.89159
						551.3	0.88454	551.3	1.91949
						551.2	0.9063	551.2	1.93304
						551.1	0.89923	551.1	1.93164
						551	0.86654	551	1.94131
						550.9	0.85044	550.9	1.94014
						550.8	0.85695	550.8	1.94875
						550.7	0.85453	550.7	1.97687
						550.6	0.85369	550.6	2.00302
						550.5	0.84819	550.5	1.96665
						550.4	0.83664	550.4	1.88815
						550.3	0.86312	550.3	1.84414
						550.2	0.87898	550.2	1.85216
						550.1	0.88417	550.1	1.86202
						550	0.85256	550	1.89083
						549.9	0.80081	549.9	1.9178
						549.8	0.75264	549.8	1.96145
						549.7	0.7171	549.7	1.99139
						549.6	0.69574	549.6	1.98484
						549.5	0.70563	549.5	1.98447
						549.4	0.74229	549.4	1.96937
						549.3	0.78994	549.3	1.97332
						549.2	0.79485	549.2	1.98133
						549.1	0.78829	549.1	1.96904
						549	0.78725	549	1.95728
						548.9	0.77637	548.9	1.93219
						548.8	0.73847	548.8	1.9461
						548.7	0.7005	548.7	1.99439
						548.6	0.65398	548.6	2.04897
						548.5	0.61536	548.5	2.0868
						548.4	0.618	548.4	2.11143
						548.3	0.64108	548.3	2.08764
						548.2	0.68566	548.2	2.08885
						548.1	0.71458	548.1	2.05206
						548	0.73123	548	2.02921
						547.9	0.73427	547.9	2.03837
						547.8	0.73267	547.8	2.0394
						547.7	0.73325	547.7	2.04825
						547.6	0.71525	547.6	2.04306
						547.5	0.70916	547.5	2.02107
						547.4	0.70693	547.4	1.99848
						547.3	0.69803	547.3	1.95234
						547.2	0.68873	547.2	1.93692
						547.1	0.70224	547.1	1.93032
						547	0.7258	547	1.91378
						546.9	0.71922	546.9	1.87282
						546.8	0.68522	546.8	1.8508
						546.7	0.64595	546.7	1.81208
						546.6	0.61962	546.6	1.81608
						546.5	0.60369	546.5	1.81602
						546.4	0.60411	546.4	1.82346
						546.3	0.58828	546.3	1.83803
						546.2	0.58462	546.2	1.80597
						546.1	0.58602	546.1	1.77969
						546	0.57759	546	1.76895
						545.9	0.5705	545.9	1.76917
						545.8	0.56752	545.8	1.7629
						545.7	0.54211	545.7	1.77194
						545.6	0.50966	545.6	1.79189
						545.5	0.48961	545.5	1.78433
						545.4	0.46526	545.4	1.78861
						545.3	0.45019	545.3	1.82737
						545.2	0.46208	545.2	1.85923
						545.1	0.49777	545.1	1.85414
						545	0.53895	545	1.86959
						544.9	0.55085	544.9	1.8482
						544.8	0.50048	544.8	1.80325
						544.7	0.46112	544.7	1.7609
						544.6	0.4533	544.6	1.69448
						544.5	0.47571	544.5	1.65216
						544.4	0.52344	544.4	1.61992
						544.3	0.55505	544.3	1.60968
						544.2	0.5942	544.2	1.59026
						544.1	0.63388	544.1	1.59168
						544	0.69499	544	1.5973
						543.9	0.79121	543.9	1.60338
						543.8	0.86517	543.8	1.63883
						543.7	0.9125	543.7	1.66921
						543.6	0.91587	543.6	1.68696
						543.5	0.88633	543.5	1.68955
						543.4	0.86478	543.4	1.68832
						543.3	0.84008	543.3	1.69565
						543.2	0.82969	543.2	1.70835
						543.1	0.8346	543.1	1.72798
						543	0.84238	543	1.75513
						542.9	0.84774	542.9	1.78555
						542.8	0.84191	542.8	1.82705
						542.7	0.8119	542.7	1.85129
						542.6	0.79535	542.6	1.83735
						542.5	0.77152	542.5	1.80927
						542.4	0.76286	542.4	1.77111
						542.3	0.74239	542.3	1.73826
						542.2	0.70354	542.2	1.72188
						542.1	0.67505	542.1	1.71482
						542	0.65767	542	1.707
						541.9	0.64643	541.9	1.67315
						541.8	0.64972	541.8	1.64869
						541.7	0.64139	541.7	1.66859
						541.6	0.62831	541.6	1.66754
						541.5	0.58919	541.5	1.67024
						541.4	0.57709	541.4	1.68306
						541.3	0.55911	541.3	1.68358
						541.2	0.55002	541.2	1.65895
						541.1	0.55433	541.1	1.62249
						541	0.56059	541	1.6025
						540.9	0.56618	540.9	1.60426
						540.8	0.53623	540.8	1.61342
						540.7	0.49479	540.7	1.62846
						540.6	0.49232	540.6	1.62862
						540.5	0.4798	540.5	1.63253
						540.4	0.46466	540.4	1.61788
						540.3	0.46842	540.3	1.61003
						540.2	0.48153	540.2	1.63367
						540.1	0.4997	540.1	1.66405
						540	0.53935	540	1.6536
						539.9	0.56927	539.9	1.6455
						539.8	0.59017	539.8	1.65584
						539.7	0.61832	539.7	1.62167
						539.6	0.66199	539.6	1.58318
						539.5	0.68316	539.5	1.59019
						539.4	0.67898	539.4	1.62698
						539.3	0.64934	539.3	1.65314
						539.2	0.61807	539.2	1.65288
						539.1	0.61454	539.1	1.66762
						539	0.61635	539	1.68516
						538.9	0.58986	538.9	1.71056
						538.8	0.593	538.8	1.72443
						538.7	0.56938	538.7	1.72703
						538.6	0.54037	538.6	1.71311
						538.5	0.51869	538.5	1.68156
						538.4	0.49927	538.4	1.6852
						538.3	0.49528	538.3	1.69565
						538.2	0.49768	538.2	1.71385
						538.1	0.5046	538.1	1.71424
						538	0.5097	538	1.75347
						537.9	0.51943	537.9	1.78469
						537.8	0.51762	537.8	1.77239
						537.7	0.52546	537.7	1.75268
						537.6	0.54725	537.6	1.71422
						537.5	0.56553	537.5	1.68357
						537.4	0.57075	537.4	1.65155
						537.3	0.5782	537.3	1.61738
						537.2	0.57332	537.2	1.58114
						537.1	0.55398	537.1	1.54185
						537	0.55785	537	1.53814
						536.9	0.5734	536.9	1.55997
						536.8	0.58446	536.8	1.58845
						536.7	0.60603	536.7	1.54282
						536.6	0.59031	536.6	1.50745
						536.5	0.5639	536.5	1.46489
						536.4	0.57741	536.4	1.43987
						536.3	0.5775	536.3	1.43625
						536.2	0.58678	536.2	1.44131
						536.1	0.61575	536.1	1.45169
						536	0.61073	536	1.45006
						535.9	0.59329	535.9	1.46679
						535.8	0.55979	535.8	1.48629
						535.7	0.553	535.7	1.51755
						535.6	0.55206	535.6	1.54749
						535.5	0.54543	535.5	1.5937
						535.4	0.53717	535.4	1.62758
						535.3	0.53362	535.3	1.60303
						535.2	0.53503	535.2	1.58044
						535.1	0.51081	535.1	1.55315
						535	0.48391	535	1.55442
						534.9	0.47138	534.9	1.5768
						534.8	0.46938	534.8	1.59137
						534.7	0.44941	534.7	1.58482
						534.6	0.42203	534.6	1.56007
						534.5	0.40622	534.5	1.54152
						534.4	0.38452	534.4	1.53972
						534.3	0.38057	534.3	1.53262
						534.2	0.38769	534.2	1.53258
						534.1	0.41355	534.1	1.52801
						534	0.44315	534	1.50141
						533.9	0.45344	533.9	1.48819
						533.8	0.48582	533.8	1.46711
						533.7	0.49304	533.7	1.46359
						533.6	0.4974	533.6	1.49792
						533.5	0.49581	533.5	1.50889
						533.4	0.52474	533.4	1.49809
						533.3	0.5449	533.3	1.50497
						533.2	0.56476	533.2	1.52251
						533.1	0.56757	533.1	1.57256
						533	0.56975	533	1.60979
						532.9	0.57095	532.9	1.63357
						532.8	0.53712	532.8	1.65475
						532.7	0.52936	532.7	1.65761
						532.6	0.54875	532.6	1.64879
						532.5	0.58115	532.5	1.61101
						532.4	0.60262	532.4	1.59817
						532.3	0.60634	532.3	1.59611
						532.2	0.61552	532.2	1.58027
						532.1	0.61858	532.1	1.57672
						532	0.6345	532	1.56638
						531.9	0.66318	531.9	1.5311
						531.8	0.6727	531.8	1.48263
						531.7	0.66619	531.7	1.45016
						531.6	0.67199	531.6	1.43001
						531.5	0.66412	531.5	1.4181
						531.4	0.6584	531.4	1.38828
						531.3	0.67527	531.3	1.4057
						531.2	0.70988	531.2	1.4179
						531.1	0.77194	531.1	1.44192
						531	0.79884	531	1.47095
						530.9	0.80232	530.9	1.52299
						530.8	0.7716	530.8	1.56961
						530.7	0.76826	530.7	1.61152
						530.6	0.79193	530.6	1.63659
						530.5	0.7955	530.5	1.68562
						530.4	0.77703	530.4	1.71792
						530.3	0.76722	530.3	1.73319
						530.2	0.75052	530.2	1.74054
						530.1	0.74295	530.1	1.77826
						530	0.74381	530	1.82206
						529.9	0.72864	529.9	1.83704
						529.8	0.69186	529.8	1.81039
						529.7	0.6676	529.7	1.78341
						529.6	0.65063	529.6	1.74237
						529.5	0.63671	529.5	1.72834
						529.4	0.627	529.4	1.70335
						529.3	0.62411	529.3	1.66105
						529.2	0.61638	529.2	1.59719
						529.1	0.61478	529.1	1.58372
						529	0.57829	529	1.55011
						528.9	0.51655	528.9	1.53324
						528.8	0.48403	528.8	1.47479
						528.7	0.47524	528.7	1.45014
						528.6	0.47044	528.6	1.44809
						528.5	0.45734	528.5	1.45117
						528.4	0.44986	528.4	1.44307
						528.3	0.44284	528.3	1.43332
						528.2	0.44442	528.2	1.42611
						528.1	0.46313	528.1	1.43619
						528	0.48518	528	1.44302
						527.9	0.49236	527.9	1.47531
						527.8	0.50165	527.8	1.48872
						527.7	0.48985	527.7	1.48129
						527.6	0.46778	527.6	1.49266
						527.5	0.43992	527.5	1.52905
						527.4	0.42689	527.4	1.54874
						527.3	0.42793	527.3	1.59079
						527.2	0.44967	527.2	1.64258
						527.1	0.47583	527.1	1.69086
						527	0.52419	527	1.69367
						526.9	0.56226	526.9	1.68331
						526.8	0.57493	526.8	1.69079
						526.7	0.596	526.7	1.69199
						526.6	0.60802	526.6	1.69615
						526.5	0.60791	526.5	1.73038
						526.4	0.60522	526.4	1.74252
						526.3	0.6027	526.3	1.7294
						526.2	0.586	526.2	1.67962
						526.1	0.58206	526.1	1.63621
						526	0.58573	526	1.63719
						525.9	0.57413	525.9	1.64459
						525.8	0.57488	525.8	1.64573
						525.7	0.57989	525.7	1.63345
						525.6	0.59967	525.6	1.60925
						525.5	0.60017	525.5	1.59231
						525.4	0.59102	525.4	1.60215
						525.3	0.56124	525.3	1.63598
						525.2	0.54058	525.2	1.63589
						525.1	0.54742	525.1	1.62734
						525	0.56834	525	1.6309
						524.9	0.59265	524.9	1.64136
						524.8	0.60256	524.8	1.6187
						524.7	0.61634	524.7	1.58333
						524.6	0.62454	524.6	1.59109
						524.5	0.64057	524.5	1.59402
						524.4	0.64177	524.4	1.59998
						524.3	0.639	524.3	1.56458
						524.2	0.65766	524.2	1.53387
						524.1	0.67073	524.1	1.49043
						524	0.68115	524	1.46035
						523.9	0.67727	523.9	1.4417
						523.8	0.67379	523.8	1.41874
						523.7	0.67822	523.7	1.38039
						523.6	0.68502	523.6	1.31727
						523.5	0.68333	523.5	1.28704
						523.4	0.68068	523.4	1.25722
						523.3	0.66372	523.3	1.23671
						523.2	0.66645	523.2	1.22154
						523.1	0.69966	523.1	1.22836
						523	0.72472	523	1.2556
						522.9	0.73084	522.9	1.25462
						522.8	0.73191	522.8	1.24656
						522.7	0.7151	522.7	1.23383
						522.6	0.69219	522.6	1.23378
						522.5	0.68721	522.5	1.22736
						522.4	0.68415	522.4	1.24261
						522.3	0.68571	522.3	1.23524
						522.2	0.69119	522.2	1.22866
						522.1	0.69552	522.1	1.23793
						522	0.69383	522	1.2433
						521.9	0.68845	521.9	1.26916
						521.8	0.68076	521.8	1.30341
						521.7	0.6839	521.7	1.34718
						521.6	0.66417	521.6	1.36639
						521.5	0.64297	521.5	1.35916
						521.4	0.62037	521.4	1.34061
						521.3	0.60953	521.3	1.33451
						521.2	0.60182	521.2	1.3266
						521.1	0.60752	521.1	1.32602
						521	0.63896	521	1.32352
						520.9	0.66686	520.9	1.36798
						520.8	0.67734	520.8	1.39843
						520.7	0.67913	520.7	1.42313
						520.6	0.67579	520.6	1.47111
						520.5	0.65106	520.5	1.50522
						520.4	0.63718	520.4	1.52059
						520.3	0.63534	520.3	1.53112
						520.2	0.64285	520.2	1.52976
						520.1	0.63389	520.1	1.50808
						520	0.59888	520	1.46555
						519.9	0.59606	519.9	1.42771
						519.8	0.57802	519.8	1.4226
						519.7	0.57459	519.7	1.42914
						519.6	0.57251	519.6	1.41579
						519.5	0.55701	519.5	1.4087
						519.4	0.55281	519.4	1.41179
						519.3	0.56085	519.3	1.4149
						519.2	0.57654	519.2	1.36081
						519.1	0.59346	519.1	1.33211
						519	0.62319	519	1.30026
						518.9	0.64653	518.9	1.26499
						518.8	0.67579	518.8	1.2239
						518.7	0.67822	518.7	1.18398
						518.6	0.66948	518.6	1.14447
						518.5	0.655	518.5	1.10733
						518.4	0.66563	518.4	1.09237
						518.3	0.67096	518.3	1.11517
						518.2	0.68496	518.2	1.14838
						518.1	0.72197	518.1	1.1496
						518	0.74638	518	1.14034
						517.9	0.78271	517.9	1.12806
						517.8	0.84513	517.8	1.1196
						517.7	0.88917	517.7	1.12382
						517.6	0.89199	517.6	1.14755
						517.5	0.87483	517.5	1.17431
						517.4	0.84208	517.4	1.16989
						517.3	0.80665	517.3	1.17641
						517.2	0.78154	517.2	1.16771
						517.1	0.77839	517.1	1.20435
						517	0.77299	517	1.24105
						516.9	0.75986	516.9	1.28945
						516.8	0.75747	516.8	1.3381
						516.7	0.75765	516.7	1.35485
						516.6	0.77779	516.6	1.33436
						516.5	0.77945	516.5	1.31258
						516.4	0.75389	516.4	1.31766
						516.3	0.7228	516.3	1.32434
						516.2	0.68517	516.2	1.35912
						516.1	0.65883	516.1	1.40049
						516	0.64462	516	1.42465
						515.9	0.64718	515.9	1.43679
						515.8	0.65685	515.8	1.45605
						515.7	0.67016	515.7	1.48869
						515.6	0.68097	515.6	1.51586
						515.5	0.67685	515.5	1.54657
						515.4	0.64203	515.4	1.52911
						515.3	0.6558	515.3	1.5042
						515.2	0.69408	515.2	1.48309
						515.1	0.71188	515.1	1.46368
						515	0.71223	515	1.47032
						514.9	0.70989	514.9	1.4859
						514.8	0.70008	514.8	1.49213
						514.7	0.6947	514.7	1.48955
						514.6	0.69279	514.6	1.48688
						514.5	0.66182	514.5	1.46971
						514.4	0.63069	514.4	1.4298
						514.3	0.61329	514.3	1.39193
						514.2	0.56807	514.2	1.35152
						514.1	0.51674	514.1	1.32683
						514	0.50725	514	1.29719
						513.9	0.5259	513.9	1.27316
						513.8	0.57721	513.8	1.24186
						513.7	0.64197	513.7	1.25034
						513.6	0.67146	513.6	1.2724
						513.5	0.67626	513.5	1.29491
						513.4	0.67795	513.4	1.32377
						513.3	0.71123	513.3	1.33958
						513.2	0.75991	513.2	1.35835
						513.1	0.79943	513.1	1.37156
						513	0.83124	513	1.35999
						512.9	0.83922	512.9	1.34675
						512.8	0.86822	512.8	1.33222
						512.7	0.89266	512.7	1.33311
						512.6	0.90999	512.6	1.34015
						512.5	0.9272	512.5	1.32348
						512.4	0.98346	512.4	1.30673
						512.3	1.00208	512.3	1.29357
						512.2	0.97046	512.2	1.27658
						512.1	0.91547	512.1	1.28043
						512	0.86916	512	1.28053
						511.9	0.84949	511.9	1.26683
						511.8	0.84616	511.8	1.25332
						511.7	0.86242	511.7	1.2169
						511.6	0.84572	511.6	1.16673
						511.5	0.82648	511.5	1.14166
						511.4	0.80122	511.4	1.14756
						511.3	0.77417	511.3	1.16382
						511.2	0.75322	511.2	1.18358
						511.1	0.71449	511.1	1.21621
						511	0.68031	511	1.24063
						510.9	0.65295	510.9	1.24402
						510.8	0.65133	510.8	1.27753
						510.7	0.63411	510.7	1.29409
						510.6	0.61877	510.6	1.29642
						510.5	0.63892	510.5	1.28305
						510.4	0.66022	510.4	1.27337
						510.3	0.67978	510.3	1.26954
						510.2	0.67371	510.2	1.25319
						510.1	0.67082	510.1	1.2402
						510	0.63749	510	1.25168
						509.9	0.61483	509.9	1.28928
						509.8	0.59165	509.8	1.31033
						509.7	0.59484	509.7	1.31739
						509.6	0.58176	509.6	1.31326
						509.5	0.59061	509.5	1.30795
						509.4	0.63622	509.4	1.30098
						509.3	0.69338	509.3	1.30954
						509.2	0.70802	509.2	1.31023
						509.1	0.7113	509.1	1.30759
						509	0.74187	509	1.30013
						508.9	0.78561	508.9	1.29765
						508.8	0.80113	508.8	1.30674
						508.7	0.79555	508.7	1.30936
						508.6	0.7679	508.6	1.30085
						508.5	0.76617	508.5	1.29465
						508.4	0.72903	508.4	1.30387
						508.3	0.73677	508.3	1.29982
						508.2	0.74898	508.2	1.28265
						508.1	0.76043	508.1	1.26626
						508	0.75519	508	1.24579
						507.9	0.76991	507.9	1.25082
						507.8	0.77127	507.8	1.2497
						507.7	0.74733	507.7	1.23093
						507.6	0.71311	507.6	1.20334
						507.5	0.68476	507.5	1.20382
						507.4	0.67732	507.4	1.19748
						507.3	0.66508	507.3	1.19329
						507.2	0.62774	507.2	1.22462
						507.1	0.59824	507.1	1.26508
						507	0.59564	507	1.28467
						506.9	0.61478	506.9	1.31303
						506.8	0.63429	506.8	1.32394
						506.7	0.6676	506.7	1.30271
						506.6	0.67837	506.6	1.27415
						506.5	0.69387	506.5	1.25241
						506.4	0.69669	506.4	1.25416
						506.3	0.70029	506.3	1.25476
						506.2	0.70334	506.2	1.24103
						506.1	0.71903	506.1	1.22348
						506	0.7257	506	1.21905
						505.9	0.71855	505.9	1.1976
						505.8	0.73035	505.8	1.16251
						505.7	0.72922	505.7	1.1295
						505.6	0.70452	505.6	1.1212
						505.5	0.7123	505.5	1.10738
						505.4	0.7382	505.4	1.07926
						505.3	0.75981	505.3	1.06325
						505.2	0.76347	505.2	1.04722
						505.1	0.74414	505.1	1.0418
						505	0.73765	505	1.04444
						504.9	0.7435	504.9	1.06598
						504.8	0.73632	504.8	1.09583
						504.7	0.72006	504.7	1.10163
						504.6	0.70142	504.6	1.09133
						504.5	0.69202	504.5	1.05898
						504.4	0.68934	504.4	1.03543
						504.3	0.70209	504.3	1.0288
						504.2	0.72101	504.2	1.02922
						504.1	0.75167	504.1	1.04031
						504	0.77086	504	1.06024
						503.9	0.7955	503.9	1.07455
						503.8	0.81014	503.8	1.06887
						503.7	0.83246	503.7	1.07954
						503.6	0.84206	503.6	1.08738
						503.5	0.86507	503.5	1.08631
						503.4	0.911	503.4	1.10348
						503.3	0.93393	503.3	1.11738
						503.2	0.93015	503.2	1.12439
						503.1	0.92213	503.1	1.14627
						503	0.9384	503	1.13732
						502.9	0.9913	502.9	1.14706
						502.8	1.01945	502.8	1.17221
						502.7	1.01281	502.7	1.2223
						502.6	0.99896	502.6	1.25065
						502.5	0.99196	502.5	1.28496
						502.4	0.98118	502.4	1.30445
						502.3	0.97313	502.3	1.31397
						502.2	0.97321	502.2	1.31675
						502.1	0.96243	502.1	1.32
						502	0.91421	502	1.32089
						501.9	0.89047	501.9	1.32008
						501.8	0.87513	501.8	1.31887
						501.7	0.83957	501.7	1.31422
						501.6	0.81152	501.6	1.31871
						501.5	0.81202	501.5	1.32207
						501.4	0.8269	501.4	1.30879
						501.3	0.83202	501.3	1.31687
						501.2	0.82563	501.2	1.33045
						501.1	0.83685	501.1	1.35115
						501	0.87355	501	1.3329
						500.9	0.9324	500.9	1.31551
						500.8	0.94464	500.8	1.27859
						500.7	0.94414	500.7	1.26216
						500.6	0.94423	500.6	1.26324
						500.5	0.93773	500.5	1.25539
						500.4	0.92884	500.4	1.24229
[truncated: 3,304 more rows]

## Sheet: Figure5a
Residue 1	AA 1	Residue 2	AA 3	Open Distance (Å)	Closed Distance (Å)	Open-Closed Distance (Å)
201	SER	407	ALA	14.9	8	6.9
201	SER	410	ALA	16.3	8.1	8.2
201	SER	419	HSD	16.3	8.8	7.5
201	SER	439	LYS	13.5	7.9	5.6
201	SER	531	ASP	14.1	7.9	6.2
202	THR	407	ALA	14.1	7.5	6.6
202	THR	410	ALA	16.2	9.3	6.9
202	THR	532	ALA	15.3	8.1	7.2
299	THR	462	PRO	13.1	7.9	5.2
108	ILE	508	THR	41.9	7.7	34.2
242	PRO	445	LYS	39.2	10.1	29.1
297	LYS	547	LYS	36.8	11.2	25.6
107	ASP	526	LEU	39	8.6	30.4
507	THR	110	ASN	41.9	5.5	36.4
476	ASP	549	LYS	37.9	9.5	28.4
108	ILE	507	THR	39.9	7	32.9
476	ASP	548	SER	36	10.4	25.6
112	ARG	453	GLU	35.6	9.5	26.1
456	SER	321	LYS	36.3	8	28.3
322	GLU	456	SER	37.6	6	31.6
242	PRO	526	LEU	36.4	5.8	30.6
108	ILE	526	LEU	34.8	6	28.8

## Sheet: Figure5b
		RLU
Species	Ni (uM)	Rep1	Rep2	Rep3
WT	0	24889	28943	25928
WT	1	22947	30046	28481
WT	10	26242	31357	30180
WT	100	27785	28741	26039
201/407	0	2298	3085	2591
201/407	1	605	847	737
201/407	10	273	304	286
201/407	100	136	150	170
201/410	0	301	276	306
201/410	1	269	260	251
201/410	10	166	177	191
201/410	100	72	80	92
201/419	0	94	91	84
201/419	1	86	84	82
201/419	10	62	78	72
201/419	100	32	38	40
201/439	0	71	68	72
201/439	1	55	60	55
201/439	10	55	47	48
201/439	100	32	32	25
201/531	0	31	23	27
201/531	1	25	22	28
201/531	10	28	24	25
201/531	100	24	23	24
202/407	0	409	609	411
202/407	1	772	717	392
202/407	10	517	478	376
202/407	100	376	283	181
202/410	0	945	629	757
202/410	1	861	945	657
202/410	10	521	575	454
202/410	100	938	1017	736
202/532	0	8637	9150	5913
202/532	1	9028	9514	8485
202/532	10	8097	8090	7322
202/532	100	984	1187	939
299/462	0	238	337	241
299/462	1	112	132	108
299/462	10	82	84	92
299/462	100	80	85	62
2TAG-sfGFP	0	28	39	36
2TAG-sfGFP	1	31	35	29
2TAG-sfGFP	10	31	31	27
2TAG-sfGFP	100	24	24	27
Blank	0	26	23	21
Blank	1	24	27	27
Blank	10	21	22	24
Blank	100	23	23	28
		RLU
Species	Ni (uM)	Rep1	Rep2	Rep3
WT	0	21144	21059	19527
WT	1	22731	23579	22602
WT	10	23088	24382	22657
WT	100	22394	22060	20501
242/445	0	1676	2431	2038
242/445	1	422	641	554
242/445	10	176	240	202
242/445	100	126	160	122
107/526	0	685	593	476
107/526	1	695	589	533
107/526	10	621	538	476
107/526	100	369	445	428
507/110	0	102	131	168
507/110	1	81	99	113
507/110	10	64	92	101
507/110	100	78	99	112
108/507	0	388	446	348
108/507	1	391	402	377
108/507	10	250	268	214
108/507	100	165	203	188
112/453	0	321	334	314
112/453	1	320	345	290
112/453	10	179	189	179
112/453	100	48	40	57
322/456	0	1062	986	826
322/456	1	1185	1046	873
322/456	10	800	781	604
322/456	100	382	318	213
242/526	0	832	763	659
242/526	1	727	750	643
242/526	10	676	709	584
242/526	100	261	298	275
108/526	0	384	433	378
108/526	1	474	498	430
108/526	10	954	1067	930
108/526	100	1794	1809	1704
108/508	0	5746	5451	4867
108/508	1	5750	5560	4986
108/508	10	3249	3312	2834
108/508	100	936	1046	857
297/457	0	3172	3160	2973
297/457	1	3418	3103	2845
297/457	10	2760	2613	2348
297/457	100	3238	2766	2731
476/549	0	3099	2799	2805
476/549	1	2909	2646	2326
476/549	10	2576	2366	2313
476/549	100	2809	2587	2530
476/548	0	1824	1616	1352
476/548	1	1649	1369	1358
476/548	10	1473	1451	1329
476/548	100	1310	1265	1202
456/321	0	276	316	233
456/321	1	183	192	173
456/321	10	164	165	131
456/321	100	137	155	130
2TAG-sfGFP	0	43	39	37
2TAG-sfGFP	1	46	36	29
2TAG-sfGFP	10	49	36	26
2TAG-sfGFP	100	60	31	29

## Sheet: Figure5c
			RLU							RLU
	Ni (uM)	Substrate (uM)	Rep 1	Rep 2	Rep 3			Ni (uM)	Substrate (uM)	Rep 1	Rep 2	Rep 3
WT	0	0	16	16	12		WT	100	0	17	15	11
202/532	0	0	13	15	13		202/532	100	0	13	13	9
108/508	0	0	17	14	13		108/508	100	0	12	17	15
Blank	0	0	11	11	14		Blank	100	0	12	16	12
WT	0	0.343	6320	6653	6253		WT	100	0.343	6645	7084	6737
202/532	0	0.343	426	467	438		202/532	100	0.343	99	153	134
108/508	0	0.343	3194	3526	3165		108/508	100	0.343	145	193	181
Blank	0	0.343	65	84	70		Blank	100	0.343	21	22	22
WT	0	1.029	15224	16147	15297		WT	100	1.029	17050	17301	16409
202/532	0	1.029	1155	1321	1152		202/532	100	1.029	372	403	304
108/508	0	1.029	6828	7509	6758		108/508	100	1.029	442	481	409
Blank	0	1.029	158	185	151		Blank	100	1.029	61	48	36
WT	0	3.086	30067	29799	28870		WT	100	3.086	30303	29815	29026
202/532	0	3.086	3027	3191	3080		202/532	100	3.086	582	668	513
108/508	0	3.086	11064	11299	9826		108/508	100	3.086	920	909	735
Blank	0	3.086	220	266	186		Blank	100	3.086	149	99	53
WT	0	9.26	35000	35208	34168		WT	100	9.26	32140	35144	32743
202/532	0	9.26	5686	6265	5948		202/532	100	9.26	729	853	705
108/508	0	9.26	10415	10565	9324		108/508	100	9.26	1029	1064	905
Blank	0	9.26	210	254	198		Blank	100	9.26	48	41	45
WT	0	27.78	37519	38862	37470		WT	100	27.78	36501	37555	36042
202/532	0	27.78	11335	12420	11551		202/532	100	27.78	994	1057	844
108/508	0	27.78	10382	10974	9658		108/508	100	27.78	1302	1338	1158
Blank	0	27.78	472	338	242		Blank	100	27.78	97	83	68
WT	0	83.3	36803	38628	37345		WT	100	83.3	33672	35583	34208
202/532	0	83.3	15151	16230	15516		202/532	100	83.3	705	966	870
108/508	0	83.3	9655	10118	9557		108/508	100	83.3	1165	1269	1094
Blank	0	83.3	254	273	234		Blank	100	83.3	50	60	34
WT	0	250	34837	36941	36172		WT	100	250	33619	35768	34559
202/532	0	250	16148	18309	17256		202/532	100	250	852	1193	989
108/508	0	250	8776	9939	8999		108/508	100	250	1288	1367	1143
Blank	0	250	158	242	195		Blank	100	250	41	58	59
WT	0	750	29721	31585	30265		WT	100	750	29013	30596	30096
202/532	0	750	14807	15886	15124		202/532	100	750	1148	1147	974
108/508	0	750	7945	8852	7871		108/508	100	750	1313	1291	1051
Blank	0	750	487	349	209		Blank	100	750	323	159	89

[truncated: 6 more sheets: FigureS2, FigureS13, Primers, gBlocks, Protein Sequences, Plasmid Backbones]
